# Supplementary material for: Cylindrospermopsin Biodegradation Abilities of Aeromonas sp. Isolated from Rusałka Lake
Source: Toxins (Basel). 2016 Feb 25;8(3):55. doi: 10.3390/toxins8030055 (PMC4810200; doi:10.3390/toxins8030055)
Supplement: Supplementary file 1 [file toxins-08-00055-s001.zip]

Archive with 3 entries (3 files):
- toxins-111673-supplementary Table S2.xlsx
- toxins-111673-supplementary Table S3.xlsx
- toxins-111673-supplementary Table S1 Figure S1.pdf
