# Supplementary material for: Cylindrospermopsin Biodegradation Abilities of Aeromonas sp. Isolated from Rusałka Lake
Source: Toxins (Basel). 2016 Feb 25;8(3):55. doi: 10.3390/toxins8030055 (PMC4810200; doi:10.3390/toxins8030055)
Supplement: Supplementary file 1 [file toxins-08-00055-s001.zip › toxins-111673-supplementary Table S2.xlsx]

## Sheet: PCR
Reaction mixture:
reagent	final concentration	Supplier
recombinant Taq DNA Polymerase	0.6 U	Fermentas
10x Buffer for Taq Polymerase (with (NH4)2SO4)	1x	Fermentas
MgCl	1500 nM	Fermentas
Deoxynucleotide Mix	200 nM	Sigma-Aldrich
each primer	1 nM	Oligo.pl
the lysate (5x diluted)	01:10:00	-
Primers:
16S
Name	Sequence	Source
16S_fD1	ACGGCTACCTTGTTACGACTT	Weisburg et al. 1991
16S_pA	AGAGTTTGATCCTGGCTCAG	Edwards et al. 1989
rpoD
rpoD_70F	ACGACTGACCCGGTACGCATGTAYATGMGNGARATGGGNACNGT	Bartual, Sergio G., et al. 2005 (see erratum)
rpoD_70R	ATAGAAATAACCAGACGTAAAGTTNGCYTCNACCATYTCYTTYTT	Bartual, Sergio G., et al. 2005 (see erratum)
Cycling Conditions:
16S
Step	temp.	duration	cycles
Initial denaturation	95°C	5 min
Denaturation	95°C	1 min	x30
Annealing	48°C	1 min
Extension	72°C	1 min 30 s
Final extension	72°C	5 min
rpoD
Step	temp.	duration	cycles
Initial denaturation	95°C	5 min
Denaturation	95°C	1 min	x30
Annealing	62°C	1 min
Extension	72°C	1 min 30 s
Final extension	72°C	5 min

## Sheet: Amplicons
Gene	Position	Sequence
16S	3-143	AGATTGAACGCTGGCGGCAGGCCTAACACATGCAAGTCGAGCGGCAGCGGGAAAGTAGCTTGCTACTTTTGCCGGCGAGCGGCGGACGGGTGAGTAATGCCTGGGGATCTGCCCAGTCGAGGGGGATAACNNTTGGAAACG
	179-437	AGGGGACCTTCGGGCCTTNCGCGATTGGATGAACCCAGGTGGGATTAGCTAGTTGGTGRGGTAATGGCTCACCAAGGCGACGATCCCTAGCTGGTCTGAGAGGATGATCAGCCACACTGGAACTGAGACACGGTCCAGACTCCTACGGGAGGCAGCAGTGGGGAATATTGCACAATGGGGGAAACCCTGATGCAGCCATGCCGCGTGTGTGAAGAAGGCCTTCGGGTTGTAAAGCACTTTCAGCGAGGAGGAAAGGTTG
	453-955	CAACTGTGACGTTACTCGCAGAAGAAGCACCGGCTAACTCCGTGCCAGCAGCCGCGGTAATACGGAGGGTGCAAGCGTTAATCGGAATTACTGGGCGTAAAGCGCACGCAGGCGGTTGGATAAGTTAGATGTGAAAGCCCCGGGCTCAACCTGGGAATTGCATTTAAAACTGTCCAGCTAGAGTCTTGTAGAGGGGGGTAGAATTCCAGGTGTAGCGGTGAAATGCGTAGAGATCTGGAGGAATACCGGTGGCGAAGGCGGCCCCCTGGACAAAGACTGACGCTCAGGTGCGAAAGCGTGGGGAGCAAACAGGATTAGATACCCTGGTAGTCCACGCCGTAAACGATGTCGATTTGGAGGCTGTGTCCTTGAGACGTGGCTTCCGGAGCTAACGCGTTA…
	965-1487	TGGCCTTGACATGTCTGGAATCCTGNAGAGATNCGGGAGTGCCTTCGGGAATCAGAACACAGGTGCTGCATGGCTGTCGTCAGCTCGTGTCGTGAGATGTTGGGTTAAGTCCCGCAACGAGCGCAACCCCTGTCCTTTGTTGCCAGCACGTAATGGTGGGAACTCAAGGGAGACTGCCGGTGATAAACCGGAGGAAGGTGGGGATGACGTCAAGTCATCATGGCCCTTACGGCCAGGGCTACACACGTGCTACAATGGCGCGTACAGAGGGCTGCAAGCTAGCGATAGTGAGCGAATCCCAAAAAGCGCGTCGTAGTCCGGATCGGAGTCTGCAACTCGACTCCGTGAAGTCGGAATCGCTAGTAATCGCAAATCAGAATGTTGCGGTGAATACGTTCC…
RpoD	543-1063	CATTGGTTCTGAACTNGGCGAAGCCGATCTGGCCGACGAAGATGAAGATGAAGACGAAGATGAAGACGACGACGGCGAAAGCTCGGACGACGACGGTGACGGTGGTCCGGATCCGGAAGTTGCTCGCGAGAAGTTTGGTGAGCTGCGTGCCCAGTATGAGGTAACGCGCCTCTCCATTCAGAAGAATGGCCGCGCGCACGAAGATACCCAGGCCGCGATTGCTTTGCTGGCCGATGTATTCCGTCAATTCCGCCTGATGCCCAAGCAGTTCGATCGTCTGGTCAACAACATGCGTGGGATGATGGAGCGGGTCCGTGTCCAGGAACGCATCATCATGAAACTNTGCGTTGAGCAGGCCAAGATGCCGAAGAAAACCTTCGTCGCGGCCTTCACCAACAA…

## Sheet: 16S Blast results
Qyuery	Accession	Description	Max score	Total score	Query cover	E value	Ident
179-437	KT364222.1	Aeromonas sobria strain HZN-378 16S ribosomal RNA gene, partial sequence	472	472	1	2e-129	0.99
179-437	KT364221.1	Aeromonas sobria strain HZN-241 16S ribosomal RNA gene, partial sequence	472	472	1	2e-129	0.99
179-437	KR088631.1	Aeromonas rivuli strain SN_37 16S ribosomal RNA gene, partial sequence	472	472	1	2e-129	0.99
179-437	KR088391.1	Aeromonas sp. Ja13 16S ribosomal RNA gene, partial sequence	472	472	1	2e-129	0.99
179-437	KP997198.1	Aeromonas veronii strain WBUAFS-BGK6 16S ribosomal RNA gene, partial sequence	472	472	1	2e-129	0.99
179-437	KP997197.1	Aeromonas sobria strain WBUAFS-WGK4 16S ribosomal RNA gene, partial sequence	472	472	1	2e-129	0.99
179-437	KP997195.1	Aeromonas bestiarum strain WBUAFS-JG16 16S ribosomal RNA gene, partial sequence	472	472	1	2e-129	0.99
179-437	KP997185.1	Aeromonas sobria strain WBUAFS-RK2 16S ribosomal RNA gene, partial sequence	472	472	1	2e-129	0.99
179-437	KP997184.1	Aeromonas fluvialis strain WBUAFS-RG7 16S ribosomal RNA gene, partial sequence	472	472	1	2e-129	0.99
179-437	KP997179.1	Aeromonas veronii bv. sobria strain WBUAFS-CGR4 16S ribosomal RNA gene, partial sequence	472	472	1	2e-129	0.99
179-437	KP716691.1	Aeromonas veronii strain S4-5 16S ribosomal RNA gene, partial sequence	472	472	1	2e-129	0.99
179-437	KR528541.1	Aeromonas veronii strain Y2 16S ribosomal RNA gene, partial sequence	472	472	1	2e-129	0.99
179-437	KM187312.1	Aeromonadaceae bacterium CC6Y1 16S ribosomal RNA gene, partial sequence	472	472	1	2e-129	0.99
179-437	KM187205.1	Aeromonadaceae bacterium CC1E 16S ribosomal RNA gene, partial sequence	472	472	1	2e-129	0.99
179-437	KT215606.1	Aeromonas salmonicida strain NY-9 16S ribosomal RNA gene, partial sequence	472	472	1	2e-129	0.99
179-437	KT215605.1	Aeromonas veronii strain NY-8 16S ribosomal RNA gene, partial sequence	472	472	1	2e-129	0.99
179-437	KP938309.1	Aeromonas veronii strain NMP1 16S ribosomal RNA gene, partial sequence	472	472	1	2e-129	0.99
179-437	KR190378.1	Aeromonas sp. UIWRF0298 16S ribosomal RNA gene, partial sequence	472	472	1	2e-129	0.99
179-437	KR190375.1	Aeromonas sp. UIWRF0293 16S ribosomal RNA gene, partial sequence	472	472	1	2e-129	0.99
179-437	KR190374.1	Aeromonas sp. UIWRF0292 16S ribosomal RNA gene, partial sequence	472	472	1	2e-129	0.99
179-437	KR190362.1	Aeromonas sp. UIWRF0276 16S ribosomal RNA gene, partial sequence	472	472	1	2e-129	0.99
179-437	KR190361.1	Aeromonas sp. UIWRF0274 16S ribosomal RNA gene, partial sequence	472	472	1	2e-129	0.99
179-437	KR190324.1	Aeromonas sp. UIWRF0178 16S ribosomal RNA gene, partial sequence	472	472	1	2e-129	0.99
179-437	KR190312.1	Aeromonas sp. UIWRF0163 16S ribosomal RNA gene, partial sequence	472	472	1	2e-129	0.99
179-437	KR190124.1	Aeromonas sp. UIWRF0650 16S ribosomal RNA gene, partial sequence	472	472	1	2e-129	0.99
179-437	KR190009.1	Aeromonas sp. UIWRF0410 16S ribosomal RNA gene, partial sequence	472	472	1	2e-129	0.99
179-437	KR189956.1	Aeromonas sp. UIWRF0006 16S ribosomal RNA gene, partial sequence	472	472	1	2e-129	0.99
179-437	KR189799.1	Aeromonas sp. UIWRF0739 16S ribosomal RNA gene, partial sequence	472	472	1	2e-129	0.99
179-437	LC015098.1	Aeromonas veronii gene for 16S ribosomal RNA, partial sequence, country: Saudi Arabia:Taif city	472	472	1	2e-129	0.99
179-437	KR612330.1	Aeromonas sp. YQ 16S ribosomal RNA gene, partial sequence	472	472	1	2e-129	0.99
179-437	KR919611.1	Aeromonas veronii strain GB0317 16S ribosomal RNA gene, partial sequence	472	472	1	2e-129	0.99
179-437	KF446249.1	Aeromonas veronii strain BB1 16S ribosomal RNA gene, partial sequence	472	472	1	2e-129	0.99
179-437	KP336736.1	Aeromonas sobria strain WMF2 16S ribosomal RNA gene, partial sequence	472	472	1	2e-129	0.99
179-437	KP336735.1	Aeromonas sobria strain NNP7 16S ribosomal RNA gene, partial sequence	472	472	1	2e-129	0.99
179-437	KP336734.1	Aeromonas sobria strain GGBY2 16S ribosomal RNA gene, partial sequence	472	472	1	2e-129	0.99
179-437	KP336733.1	Aeromonas sobria strain WMG16 16S ribosomal RNA gene, partial sequence	472	472	1	2e-129	0.99
179-437	KP336732.1	Aeromonas sobria strain WMX3 16S ribosomal RNA gene, partial sequence	472	472	1	2e-129	0.99
179-437	KP336731.1	Aeromonas sobria strain WMX2 16S ribosomal RNA gene, partial sequence	472	472	1	2e-129	0.99
179-437	KP336730.1	Aeromonas sobria strain WMG2 16S ribosomal RNA gene, partial sequence	472	472	1	2e-129	0.99
179-437	KP336729.1	Aeromonas sobria strain DPDY1 16S ribosomal RNA gene, partial sequence	472	472	1	2e-129	0.99
179-437	KP336728.1	Aeromonas sobria strain BYF 16S ribosomal RNA gene, partial sequence	472	472	1	2e-129	0.99
179-437	KP336727.1	Aeromonas sobria strain GPF9 16S ribosomal RNA gene, partial sequence	472	472	1	2e-129	0.99
179-437	CP006870.1	Aeromonas hydrophila NJ-35, complete genome	472	4570	1	2e-129	0.99
179-437	HG970952.1	Aeromonas aquatica partial 16S rRNA gene, strain CECT 8025	472	472	1	2e-129	0.99
179-437	KR094134.1	Aeromonas veronii strain QY 16S ribosomal RNA gene, partial sequence	472	472	1	2e-129	0.99
179-437	KR094133.1	Aeromonas veronii strain JY66 35624 16S ribosomal RNA gene, partial sequence	472	472	1	2e-129	0.99
179-437	KR094131.1	Aeromonas veronii strain HLY 16S ribosomal RNA gene, partial sequence	472	472	1	2e-129	0.99
179-437	KR094128.1	Aeromonas veronii strain JY3 16S ribosomal RNA gene, partial sequence	472	472	1	2e-129	0.99
179-437	KP296648.1	Aeromonas sp. CSeC30_1 16S ribosomal RNA gene, partial sequence	472	472	1	2e-129	0.99
179-437	KP296639.1	Aeromonas sp. CSeC15_15 16S ribosomal RNA gene, partial sequence	472	472	1	2e-129	0.99
179-437	KP296638.1	Aeromonas sp. CSeC15_10 16S ribosomal RNA gene, partial sequence	472	472	1	2e-129	0.99
179-437	KP296637.1	Aeromonas sp. CSeC0_11 16S ribosomal RNA gene, partial sequence	472	472	1	2e-129	0.99
179-437	KR052185.1	Aeromonas hydrophila strain DJ141209 16S ribosomal RNA gene, partial sequence	472	472	1	2e-129	0.99
179-437	LN835453.1	Aeromonas veronii partial 16S rRNA gene, strain HWS1031	472	472	1	2e-129	0.99
179-437	KP698710.1	Aeromonas veronii strain TPBLGL 24 16S ribosomal RNA gene, partial sequence	472	472	1	2e-129	0.99
179-437	KR068576.1	Aeromonas sobria strain 14-5 16S ribosomal RNA gene, partial sequence	472	472	1	2e-129	0.99
179-437	KR068575.1	Aeromonas salmonicida strain 14-4 16S ribosomal RNA gene, partial sequence	472	472	1	2e-129	0.99
179-437	KR068574.1	Aeromonas salmonicida strain 14-3 16S ribosomal RNA gene, partial sequence	472	472	1	2e-129	0.99
179-437	KR068573.1	Aeromonas sobria strain 14-2 16S ribosomal RNA gene, partial sequence	472	472	1	2e-129	0.99
179-437	KR068572.1	Aeromonas salmonicida strain 14-1 16S ribosomal RNA gene, partial sequence	472	472	1	2e-129	0.99
179-437	KR068567.1	Aeromonas veronii strain 13-3 16S ribosomal RNA gene, partial sequence	472	472	1	2e-129	0.99
179-437	KR068565.1	Aeromonas salmonicida strain 13-1 16S ribosomal RNA gene, partial sequence	472	472	1	2e-129	0.99
179-437	KR068564.1	Aeromonas veronii strain 10-2 16S ribosomal RNA gene, partial sequence	472	472	1	2e-129	0.99
179-437	KR068562.1	Aeromonas salmonicida strain 09-2 16S ribosomal RNA gene, partial sequence	472	472	1	2e-129	0.99
179-437	KP706783.1	Well water enrichment culture clone AIT5 16S ribosomal RNA gene, partial sequence	472	472	1	2e-129	0.99
179-437	KP717410.1	Aeromonas veronii strain BAE28 16S ribosomal RNA gene, partial sequence	472	472	1	2e-129	0.99
179-437	KP761691.1	Aeromonas veronii strain TB140903 16S ribosomal RNA gene, partial sequence	472	472	1	2e-129	0.99
179-437	KP196822.1	Aeromonas eucrenophila strain MD2F 12 16S ribosomal RNA gene, partial sequence	472	472	1	2e-129	0.99
179-437	KP161873.1	Aeromonas veronii strain SSd0Le2P 16S ribosomal RNA gene, partial sequence	472	472	1	2e-129	0.99
179-437	KP168439.1	Aeromonas hydrophila strain SS1496 16S ribosomal RNA gene, partial sequence	472	472	1	2e-129	0.99
179-437	KP168438.1	Aeromonas hydrophila strain SS1495 16S ribosomal RNA gene, partial sequence	472	472	1	2e-129	0.99
179-437	KP168437.1	Aeromonas sobria strain FS1492 16S ribosomal RNA gene, partial sequence	472	472	1	2e-129	0.99
179-437	KP168436.1	Aeromonas sobria strain FS1491 16S ribosomal RNA gene, partial sequence	472	472	1	2e-129	0.99
179-437	KP058372.1	Aeromonas veronii strain E3-3 16S ribosomal RNA gene, partial sequence	472	472	1	2e-129	0.99
179-437	KM878676.1	Aeromonas sp. PK-29 16S ribosomal RNA gene, partial sequence	472	472	1	2e-129	0.99
179-437	KP231772.1	Uncultured Aeromonas sp. clone n102 16S ribosomal RNA gene, partial sequence	472	472	1	2e-129	0.99
179-437	KP231771.1	Uncultured Aeromonas sp. clone n27 16S ribosomal RNA gene, partial sequence	472	472	1	2e-129	0.99
179-437	KP231770.1	Uncultured Aeromonas sp. clone n33 16S ribosomal RNA gene, partial sequence	472	472	1	2e-129	0.99
179-437	KM819317.1	Aeromonas sp. N3-7 16S ribosomal RNA gene, partial sequence	472	472	1	2e-129	0.99
179-437	KM819282.1	Aeromonas sp. N11-3 16S ribosomal RNA gene, partial sequence	472	472	1	2e-129	0.99
179-437	KM819259.1	Aeromonas sp. C8-5 16S ribosomal RNA gene, partial sequence	472	472	1	2e-129	0.99
179-437	KM819205.1	Aeromonas sp. C1-7 16S ribosomal RNA gene, partial sequence	472	472	1	2e-129	0.99
179-437	KM819200.1	Aeromonas sp. C12-8 16S ribosomal RNA gene, partial sequence	472	472	1	2e-129	0.99
179-437	KP204508.1	Uncultured bacterium clone LVE-biof-bact_b12 16S ribosomal RNA gene, partial sequence	472	472	1	2e-129	0.99
179-437	CP006883.1	Aeromonas hydrophila J-1, complete genome	472	4570	1	2e-129	0.99
179-437	LC018312.1	Activated sludge bacterium KC23 gene for 16S ribosomal RNA, partial sequence	472	472	1	2e-129	0.99
179-437	KM507165.1	Aeromonas hydrophila strain PM 92 16S ribosomal RNA gene, partial sequence	472	472	1	2e-129	0.99
179-437	KM352564.1	Aeromonas sp. DNP13 16S ribosomal RNA gene, partial sequence	472	472	1	2e-129	0.99
179-437	KM352563.1	Aeromonas sp. ANNP6 16S ribosomal RNA gene, partial sequence	472	472	1	2e-129	0.99
179-437	KM352560.1	Aeromonas sp. ANP5 16S ribosomal RNA gene, partial sequence	472	472	1	2e-129	0.99
179-437	KM352559.1	Aeromonas sp. ANNP30 16S ribosomal RNA gene, partial sequence	472	472	1	2e-129	0.99
179-437	KM352508.1	Aeromonas sp. 1E3 16S ribosomal RNA gene, partial sequence	472	472	1	2e-129	0.99
179-437	KM609199.1	Aeromonas veronii strain RTCK08 16S ribosomal RNA gene, partial sequence	472	472	1	2e-129	0.99
179-437	KM609197.1	Aeromonas veronii strain RTCLI06 16S ribosomal RNA gene, partial sequence	472	472	1	2e-129	0.99
179-437	KM387283.1	Aeromonas veronii strain LB-AV1 16S ribosomal RNA gene, partial sequence	472	472	1	2e-129	0.99
179-437	KM362731.1	Aeromonas veronii strain CTI7 16S ribosomal RNA gene, partial sequence	472	472	1	2e-129	0.99
179-437	KM362729.1	Aeromonas veronii strain CTI5 16S ribosomal RNA gene, partial sequence	472	472	1	2e-129	0.99
179-437	KM362728.1	Aeromonas veronii strain CTI4 16S ribosomal RNA gene, partial sequence	472	472	1	2e-129	0.99
179-437	KM277749.1	Aeromonas veronii strain CIFA-APWGR 16S ribosomal RNA gene, partial sequence	472	472	1	2e-129	0.99
179-437	KR190314.1	Aeromonas sp. UIWRF0165 16S ribosomal RNA gene, partial sequence	468	468	1	2e-128	0.99
453-955	KT425065.1	Aeromonas hydrophila strain WXX-01 16S ribosomal RNA gene, partial sequence	929	929	1	0.0	1
453-955	KT425066.1	Aeromonas hydrophila strain GPG-01 16S ribosomal RNA gene, partial sequence	929	929	1	0.0	1
453-955	KT364223.1	Aeromonas hydrophila strain HZN-500 16S ribosomal RNA gene, partial sequence	929	929	1	0.0	1
453-955	KT364220.1	Aeromonas hydrophila strain HZN198 16S ribosomal RNA gene, partial sequence	929	929	1	0.0	1
453-955	KT364219.1	Aeromonas hydrophila strain HZN-98 16S ribosomal RNA gene, partial sequence	929	929	1	0.0	1
453-955	KT427918.1	Aeromonas sp. Sh 12 16S ribosomal RNA gene, partial sequence	929	929	1	0.0	1
453-955	KT380830.1	Aeromonas hydrophila strain HfMp1 16S ribosomal RNA gene, partial sequence	929	929	1	0.0	1
453-955	KT380829.1	Aeromonas hydrophila strain PfKT9 16S ribosomal RNA gene, partial sequence	929	929	1	0.0	1
453-955	KR088631.1	Aeromonas rivuli strain SN_37 16S ribosomal RNA gene, partial sequence	929	929	1	0.0	1
453-955	KR088419.1	Aeromonas hydrophila strain Kl11 16S ribosomal RNA gene, partial sequence	929	929	1	0.0	1
453-955	KP715888.1	Aeromonas sp. BS1B 16S ribosomal RNA gene, partial sequence	929	929	1	0.0	1
453-955	KT099206.1	Aeromonas hydrophila strain S1 16S ribosomal RNA gene, partial sequence	929	929	1	0.0	1
453-955	KM187205.1	Aeromonadaceae bacterium CC1E 16S ribosomal RNA gene, partial sequence	929	929	1	0.0	1
453-955	KM187059.1	Aeromonadaceae bacterium BFE44A 16S ribosomal RNA gene, partial sequence	929	929	1	0.0	1
453-955	KM187030.1	Aeromonadaceae bacterium BFE1P 16S ribosomal RNA gene, partial sequence	929	929	1	0.0	1
453-955	KT215607.1	Aeromonas hydrophila strain NY-12 16S ribosomal RNA gene, partial sequence	929	929	1	0.0	1
453-955	KT215606.1	Aeromonas salmonicida strain NY-9 16S ribosomal RNA gene, partial sequence	929	929	1	0.0	1
453-955	KR190378.1	Aeromonas sp. UIWRF0298 16S ribosomal RNA gene, partial sequence	929	929	1	0.0	1
453-955	KR190313.1	Aeromonas sp. UIWRF0164 16S ribosomal RNA gene, partial sequence	929	929	1	0.0	1
453-955	KR190312.1	Aeromonas sp. UIWRF0163 16S ribosomal RNA gene, partial sequence	929	929	1	0.0	1
453-955	KR190124.1	Aeromonas sp. UIWRF0650 16S ribosomal RNA gene, partial sequence	929	929	1	0.0	1
453-955	KR190076.1	Aeromonas sp. UIWRF0559 16S ribosomal RNA gene, partial sequence	929	929	1	0.0	1
453-955	KR189760.1	Aeromonas sp. UIWRF0654 16S ribosomal RNA gene, partial sequence	929	929	1	0.0	1
453-955	KR189749.1	Aeromonas sp. UIWRF0635 16S ribosomal RNA gene, partial sequence	929	929	1	0.0	1
453-955	KR189725.1	Aeromonas sp. UIWRF0588 16S ribosomal RNA gene, partial sequence	929	929	1	0.0	1
453-955	KR189716.1	Aeromonas sp. UIWRF0561 16S ribosomal RNA gene, partial sequence	929	929	1	0.0	1
453-955	KR189627.1	Aeromonas sp. UIWRF0407 16S ribosomal RNA gene, partial sequence	929	929	1	0.0	1
453-955	KR189564.1	Aeromonas sp. UIWRF0322 16S ribosomal RNA gene, partial sequence	929	929	1	0.0	1
453-955	KR189531.1	Aeromonas sp. UIWRF0247 16S ribosomal RNA gene, partial sequence	929	929	1	0.0	1
453-955	KR189452.1	Aeromonas sp. UIWRF1399 16S ribosomal RNA gene, partial sequence	929	929	1	0.0	1
453-955	KR189448.1	Aeromonas sp. UIWRF1132 16S ribosomal RNA gene, partial sequence	929	929	1	0.0	1
453-955	KR189443.1	Aeromonas sp. UIWRF1134 16S ribosomal RNA gene, partial sequence	929	929	1	0.0	1
453-955	KP698781.1	Aeromonas sp. RMRCBF8 16S ribosomal RNA gene, partial sequence	929	929	1	0.0	1
453-955	CP006870.1	Aeromonas hydrophila NJ-35, complete genome	929	9299	1	0.0	1
453-955	KR068575.1	Aeromonas salmonicida strain 14-4 16S ribosomal RNA gene, partial sequence	929	929	1	0.0	1
453-955	KR068566.1	Aeromonas hydrophila strain 13-2 16S ribosomal RNA gene, partial sequence	929	929	1	0.0	1
453-955	KR068562.1	Aeromonas salmonicida strain 09-2 16S ribosomal RNA gene, partial sequence	929	929	1	0.0	1
453-955	KP822822.1	Aeromonas hydrophila strain UTMC 2268 16S ribosomal RNA gene, partial sequence	929	929	1	0.0	1
453-955	LN624793.2	Aeromonas hydrophila subsp. hydrophila partial 16S rRNA gene, strain HE4	929	929	1	0.0	1
453-955	CP011100.1	Aeromonas hydrophila strain AH10, complete genome	929	10218	1	0.0	1
453-955	KM021280.1	Aeromonadaceae bacterium 193C 16S ribosomal RNA gene, partial sequence	929	929	1	0.0	1
453-955	KM021260.1	Aeromonadaceae bacterium 176B 16S ribosomal RNA gene, partial sequence	929	929	1	0.0	1
453-955	KM021162.1	Aeromonadaceae bacterium 142A2.B 16S ribosomal RNA gene, partial sequence	929	929	1	0.0	1
453-955	KM020990.1	Aeromonadaceae bacterium 80D 16S ribosomal RNA gene, partial sequence	929	929	1	0.0	1
453-955	KM020955.1	Aeromonadaceae bacterium 71D 16S ribosomal RNA gene, partial sequence	929	929	1	0.0	1
453-955	KM020925.1	Aeromonadaceae bacterium 64F 16S ribosomal RNA gene, partial sequence	929	929	1	0.0	1
453-955	CP010947.1	Aeromonas hydrophila strain AL06-06, complete genome	929	9299	1	0.0	1
453-955	KJ409642.1	Aeromonas hydrophila strain AHGC0035 16S ribosomal RNA gene, partial sequence	929	929	1	0.0	1
453-955	CP006883.1	Aeromonas hydrophila J-1, complete genome	929	9294	1	0.0	1
453-955	KJ194995.1	Aeromonas bestiarum strain ai7 16S ribosomal RNA gene, partial sequence	929	929	1	0.0	1
453-955	KM516017.1	Aeromonas sobria strain MTJW-9 16S ribosomal RNA gene, partial sequence	929	929	1	0.0	1
453-955	KM516016.1	Aeromonas hydrophila strain MTJW-8 16S ribosomal RNA gene, partial sequence	929	929	1	0.0	1
453-955	KM516014.1	Aeromonas hydrophila strain MTJW-3 16S ribosomal RNA gene, partial sequence	929	929	1	0.0	1
453-955	KM516013.1	Aeromonas hydrophila strain MTJW-1 16S ribosomal RNA gene, partial sequence	929	929	1	0.0	1
453-955	LN624791.2	Aeromonas hydrophila subsp. hydrophila partial 16S rRNA gene, strain HE2	929	929	1	0.0	1
453-955	KM584047.1	Aeromonas hydrophila strain HZS-01 16S ribosomal RNA gene, partial sequence	929	929	1	0.0	1
453-955	KM269037.1	Aeromonas hydrophila strain TA21 16S ribosomal RNA gene, partial sequence	929	929	1	0.0	1
453-955	KM269036.1	Aeromonas encheleia strain TA13 16S ribosomal RNA gene, partial sequence	929	929	1	0.0	1
453-955	KM117163.1	Aeromonas salmonicida strain w-6 16S ribosomal RNA gene, partial sequence	929	929	1	0.0	1
453-955	KM117161.1	Aeromonas salmonicida strain w-3 16S ribosomal RNA gene, partial sequence	929	929	1	0.0	1
453-955	KM007071.1	Yersinia ruckeri strain I3 16S ribosomal RNA gene, partial sequence	929	929	1	0.0	1
453-955	KM007070.1	Aeromonas molluscorum strain I2 16S ribosomal RNA gene, partial sequence	929	929	1	0.0	1
453-955	KM007069.1	Aeromonas molluscorum strain I1 16S ribosomal RNA gene, partial sequence	929	929	1	0.0	1
453-955	KM403091.1	Uncultured Aeromonas sp. clone SH-107 16S ribosomal RNA gene, partial sequence	929	929	1	0.0	1
453-955	LK937084.1	Uncultured Aeromonas sp. partial 16S rRNA gene, clone M1_1	929	929	1	0.0	1
453-955	KJ958903.1	Aeromonas sp. CM-T1 16S ribosomal RNA gene, partial sequence	929	929	1	0.0	1
453-955	KF483981.1	Aeromonas hydrophila strain YT-1 16S ribosomal RNA gene, partial sequence	929	929	1	0.0	1
453-955	KF483980.1	Aeromonas hydrophila strain CHS-3 16S ribosomal RNA gene, partial sequence	929	929	1	0.0	1
453-955	KJ726631.1	Aeromonas bestiarum strain OTC5b 16S ribosomal RNA gene, partial sequence	929	929	1	0.0	1
453-955	KJ726624.1	Aeromonas salmonicida strain OTC2 16S ribosomal RNA gene, partial sequence	929	929	1	0.0	1
453-955	KJ726589.1	Aeromonas bestiarum strain Gen7 16S ribosomal RNA gene, partial sequence	929	929	1	0.0	1
453-955	KJ726567.1	Aeromonas salmonicida strain Amp6 16S ribosomal RNA gene, partial sequence	929	929	1	0.0	1
453-955	CP007576.1	Aeromonas hydrophila pc104A, complete genome	929	9299	1	0.0	1
453-955	CP007567.1	Aeromonas media WS, complete genome	929	10119	1	0.0	1
453-955	KJ210652.1	Aeromonas piscicola strain WL-185 16S ribosomal RNA gene, partial sequence	929	929	1	0.0	1
453-955	CP007566.1	Aeromonas hydrophila AL09-71, complete genome	929	9299	1	0.0	1
453-955	KJ004593.1	Aeromonas salmonicida strain A17 16S ribosomal RNA gene, partial sequence	929	929	1	0.0	1
453-955	KJ004591.1	Aeromonas bestiarum strain A11 16S ribosomal RNA gene, partial sequence	929	929	1	0.0	1
453-955	KJ004590.1	Aeromonas bestiarum strain A10 16S ribosomal RNA gene, partial sequence	929	929	1	0.0	1
453-955	KJ004589.1	Aeromonas bestiarum strain A9 16S ribosomal RNA gene, partial sequence	929	929	1	0.0	1
453-955	KJ150711.1	Aeromonas hydrophila strain Jxsks2 16S ribosomal RNA gene, partial sequence	929	929	1	0.0	1
453-955	KJ150710.1	Aeromonas hydrophila strain Jxsks1 16S ribosomal RNA gene, partial sequence	929	929	1	0.0	1
453-955	KF938658.1	Aeromonas hydrophila subsp. hydrophila strain NA1 16S ribosomal RNA gene, partial sequence	929	929	1	0.0	1
453-955	HG941669.1	Aeromonas salmonicida partial 16S rRNA gene, isolate C13	929	929	1	0.0	1
453-955	KF986641.1	Aeromonas sp. OM4 16S ribosomal RNA gene, partial sequence	929	929	1	0.0	1
453-955	KF896086.1	Aeromonas sp. SR28 16S ribosomal RNA gene, partial sequence	929	929	1	0.0	1
453-955	KF744043.1	Aeromonas hydrophila strain sxn-1 16S ribosomal RNA gene, partial sequence	929	929	1	0.0	1
453-955	KF749424.1	Aeromonas salmonicida subsp. salmonicida strain WR-161-1 16S ribosomal RNA gene, partial sequence	929	929	1	0.0	1
453-955	KF749422.1	Aeromonas salmonicida subsp. salmonicida strain WR-149 16S ribosomal RNA gene, partial sequence	929	929	1	0.0	1
453-955	KF749421.1	Aeromonas salmonicida subsp. salmonicida strain WR-148 16S ribosomal RNA gene, partial sequence	929	929	1	0.0	1
453-955	KF749410.1	Aeromonas salmonicida subsp. salmonicida strain WB-217 16S ribosomal RNA gene, partial sequence	929	929	1	0.0	1
453-955	KF749390.1	Aeromonas salmonicida subsp. salmonicida strain WL-188 16S ribosomal RNA gene, partial sequence	929	929	1	0.0	1
453-955	KF749385.1	Aeromonas salmonicida subsp. salmonicida strain WL-173 16S ribosomal RNA gene, partial sequence	929	929	1	0.0	1
453-955	KF749381.1	Aeromonas bestiarum strain WB-213 16S ribosomal RNA gene, partial sequence	929	929	1	0.0	1
453-955	KF749373.1	Aeromonas bestiarum strain WR-161 16S ribosomal RNA gene, partial sequence	929	929	1	0.0	1
453-955	KF749365.1	Aeromonas bestiarum strain WTB-132 16S ribosomal RNA gene, partial sequence	929	929	1	0.0	1
453-955	KF749364.1	Aeromonas salmonicida subsp. salmonicida strain WTB-131 16S ribosomal RNA gene, partial sequence	929	929	1	0.0	1
453-955	KF749362.1	Aeromonas salmonicida subsp. salmonicida strain WTB-122 16S ribosomal RNA gene, partial sequence	929	929	1	0.0	1
453-955	KF749360.1	Aeromonas salmonicida subsp. salmonicida strain WTB-118 16S ribosomal RNA gene, partial sequence	929	929	1	0.0	1
453-955	KF749359.1	Aeromonas bestiarum strain WTB-116 16S ribosomal RNA gene, partial sequence	929	929	1	0.0	1
965-1487	EU488695.1	Aeromonas veronii strain 317c 16S ribosomal RNA gene, partial sequence	959	959	1	0.0	0.99
965-1487	AY347680.1	Aeromonas culicicola strain CECT 5761 16S ribosomal RNA gene, partial sequence	959	959	1	0.0	0.99
965-1487	JX899598.1	Aeromonas sp. REm-amp_42 16S ribosomal RNA gene, partial sequence	957	957	0.99	0.0	0.99
965-1487	FR718448.1	Aeromonas sp. AB308f partial 16S rRNA gene, isolate AB308f	955	955	0.99	0.0	0.99
965-1487	GQ223740.1	Uncultured bacterium clone GZ6 16S ribosomal RNA gene, partial sequence	955	955	0.99	0.0	0.99
965-1487	KP975263.1	Uncultured bacterium clone OTU7 16S ribosomal RNA gene, partial sequence	953	953	1	0.0	0.99
965-1487	KP938309.1	Aeromonas veronii strain NMP1 16S ribosomal RNA gene, partial sequence	953	953	1	0.0	0.99
965-1487	CP006870.1	Aeromonas hydrophila NJ-35, complete genome	953	9539	1	0.0	0.99
965-1487	KR094134.1	Aeromonas veronii strain QY 16S ribosomal RNA gene, partial sequence	953	953	1	0.0	0.99
965-1487	KR094128.1	Aeromonas veronii strain JY3 16S ribosomal RNA gene, partial sequence	953	953	1	0.0	0.99
965-1487	KR094123.1	Aeromonas hydrophila strain GANa 16S ribosomal RNA gene, partial sequence	953	953	1	0.0	0.99
965-1487	KR094120.1	Aeromonas veronii strain JYG1 16S ribosomal RNA gene, partial sequence	953	953	1	0.0	0.99
965-1487	CP011100.1	Aeromonas hydrophila strain AH10, complete genome	953	10493	1	0.0	0.99
965-1487	KP091884.1	Aeromonas hydrophila strain GX130715-1 16S ribosomal RNA gene, partial sequence	953	953	1	0.0	0.99
965-1487	KP091883.1	Aeromonas jandaei strain GX130616-2 16S ribosomal RNA gene, partial sequence	953	953	1	0.0	0.99
965-1487	CP010947.1	Aeromonas hydrophila strain AL06-06, complete genome	953	9539	1	0.0	0.99
965-1487	KP231772.1	Uncultured Aeromonas sp. clone n102 16S ribosomal RNA gene, partial sequence	953	953	1	0.0	0.99
965-1487	KP231771.1	Uncultured Aeromonas sp. clone n27 16S ribosomal RNA gene, partial sequence	953	953	1	0.0	0.99
965-1487	KP231769.1	Uncultured Aeromonas sp. clone n116 16S ribosomal RNA gene, partial sequence	953	953	0.99	0.0	0.99
965-1487	CP006883.1	Aeromonas hydrophila J-1, complete genome	953	9539	1	0.0	0.99
965-1487	KM497162.1	Uncultured bacterium clone RS22 16S ribosomal RNA gene, partial sequence	953	953	1	0.0	0.99
965-1487	KM091654.1	Bacterium enrichment culture clone S_2011_0.5_m_3 16S ribosomal RNA gene, partial sequence	953	953	1	0.0	0.99
965-1487	KJ743719.1	Aeromonas hydrophila strain TL1 16S ribosomal RNA gene, partial sequence	953	953	1	0.0	0.99
965-1487	KJ210843.1	Aeromonas sp. T9 16S ribosomal RNA, partial sequence	953	953	1	0.0	0.99
965-1487	CP007576.1	Aeromonas hydrophila pc104A, complete genome	953	9539	1	0.0	0.99
965-1487	CP007567.1	Aeromonas media WS, complete genome	953	10480	1	0.0	0.99
965-1487	CP007566.1	Aeromonas hydrophila AL09-71, complete genome	953	9539	1	0.0	0.99
965-1487	KJ150711.1	Aeromonas hydrophila strain Jxsks2 16S ribosomal RNA gene, partial sequence	953	953	1	0.0	0.99
965-1487	AB902652.1	Uncultured bacterium gene for 16S ribosomal RNA, partial sequence, clone: KID28_P4_G07	953	953	1	0.0	0.99
965-1487	CP006579.1	Aeromonas hydrophila 4AK4, complete genome	953	8585	1	0.0	0.99
965-1487	KF661548.1	Aeromonas veronii strain B7 16S ribosomal RNA gene, partial sequence	953	953	1	0.0	0.99
965-1487	KF661547.1	Aeromonas veronii strain B5 16S ribosomal RNA gene, partial sequence	953	953	1	0.0	0.99
965-1487	HG792168.1	Bacterium TSA331-3 partial 16S rRNA gene, strain TSA331-3	953	953	1	0.0	0.99
965-1487	KF358451.1	Erwinia billingiae strain FMC50 16S ribosomal RNA gene, partial sequence	953	953	1	0.0	0.99
965-1487	KF358435.1	Aeromonas hydrophila strain SGC55 16S ribosomal RNA gene, partial sequence	953	953	1	0.0	0.99
965-1487	KF358434.1	Aeromonas hydrophila strain SCMC35 16S ribosomal RNA gene, partial sequence	953	953	1	0.0	0.99
965-1487	KF358431.1	Aeromonas veronii strain SMC24 16S ribosomal RNA gene, partial sequence	953	953	1	0.0	0.99
965-1487	KF358430.1	Aeromonas veronii strain SCMC23 16S ribosomal RNA gene, partial sequence	953	953	1	0.0	0.99
965-1487	KF358429.1	Aeromonas sobria strain FGC24 16S ribosomal RNA gene, partial sequence	953	953	1	0.0	0.99
965-1487	KF358428.1	Aeromonas sobria strain FCMC24 16S ribosomal RNA gene, partial sequence	953	953	1	0.0	0.99
965-1487	KF358427.1	Aeromonas sobria strain SGC72 16S ribosomal RNA gene, partial sequence	953	953	1	0.0	0.99
965-1487	KF003192.1	Uncultured Aeromonas sp. clone LHN53 16S ribosomal RNA gene, partial sequence	953	953	1	0.0	0.99
965-1487	KC951914.1	Aeromonas sobria strain LHC84 16S ribosomal RNA gene, partial sequence	953	953	1	0.0	0.99
965-1487	KF163111.1	Uncultured bacterium clone WWY37 16S ribosomal RNA gene, partial sequence	953	953	1	0.0	0.99
965-1487	KF202065.1	Uncultured bacterium clone WWY45 16S ribosomal RNA gene, partial sequence	953	953	1	0.0	0.99
965-1487	KF202060.1	Uncultured bacterium clone WWY34 16S ribosomal RNA gene, partial sequence	953	953	1	0.0	0.99
965-1487	KF111392.1	Uncultured bacterium clone 8-6 16S ribosomal RNA gene, partial sequence	953	953	1	0.0	0.99
965-1487	KC904095.1	Aeromonas hydrophila strain P10 16S ribosomal RNA gene, partial sequence	953	953	1	0.0	0.99
965-1487	CP005966.1	Aeromonas hydrophila ML09-119, complete genome	953	9539	1	0.0	0.99
965-1487	NR_102789.1	Aeromonas veronii B565 strain B565 16S ribosomal RNA, complete sequence	953	953	1	0.0	0.99
965-1487	KC663719.1	Uncultured Aeromonas sp. clone RC110724 16S ribosomal RNA gene, partial sequence	953	953	1	0.0	0.99
965-1487	NR_074841.1	Aeromonas hydrophila strain ATCC 7966 16S ribosomal RNA gene, complete sequence	953	953	1	0.0	0.99
965-1487	KC130967.1	Aeromonas allosaccharophila strain QL01 16S ribosomal RNA gene, partial sequence	953	953	1	0.0	0.99
965-1487	KC130966.1	Aeromonas media strain QL402 16S ribosomal RNA gene, partial sequence	953	953	1	0.0	0.99
965-1487	JQ678456.1	Uncultured bacterium clone JdFBBkgd41 16S ribosomal RNA gene, partial sequence	953	953	1	0.0	0.99
965-1487	JX393079.1	Aeromonas sobria strain GCM6 16S ribosomal RNA gene, partial sequence	953	953	1	0.0	0.99
965-1487	JX393078.1	Aeromonas sobria strain GCM5 16S ribosomal RNA gene, partial sequence	953	953	1	0.0	0.99
965-1487	JX393075.1	Aeromonas sobria strain GCM2 16S ribosomal RNA gene, partial sequence	953	953	1	0.0	0.99
965-1487	JX393076.1	Aeromonas sobria strain GCM3 16S ribosomal RNA gene, partial sequence	953	953	1	0.0	0.99
965-1487	JX413114.1	Aeromonas veronii strain CiAV01 16S ribosomal RNA gene, partial sequence	953	953	1	0.0	0.99
965-1487	JX457228.1	Uncultured bacterium clone CR_132 16S ribosomal RNA gene, partial sequence	953	953	1	0.0	0.99
965-1487	JX457167.1	Uncultured bacterium clone CR_25 16S ribosomal RNA gene, partial sequence	953	953	1	0.0	0.99
965-1487	JX317571.1	Uncultured bacterium clone 4-M13_F.ab1 16S ribosomal RNA gene, partial sequence	953	953	1	0.0	0.99
965-1487	JX271995.1	Uncultured bacterium clone E35 16S ribosomal RNA gene, partial sequence	953	953	1	0.0	0.99
965-1487	JX262583.1	Uncultured bacterium clone C27 16S ribosomal RNA gene, partial sequence	953	953	1	0.0	0.99
965-1487	JX262582.1	Uncultured bacterium clone C26 16S ribosomal RNA gene, partial sequence	953	953	1	0.0	0.99
965-1487	JX262573.1	Uncultured bacterium clone C17 16S ribosomal RNA gene, partial sequence	953	953	1	0.0	0.99
965-1487	JX262571.1	Uncultured bacterium clone C15 16S ribosomal RNA gene, partial sequence	953	953	1	0.0	0.99
965-1487	JX262566.1	Uncultured bacterium clone C10 16S ribosomal RNA gene, partial sequence	953	953	1	0.0	0.99
965-1487	JX262564.1	Uncultured bacterium clone C8 16S ribosomal RNA gene, partial sequence	953	953	1	0.0	0.99
965-1487	JX262563.1	Uncultured bacterium clone C7 16S ribosomal RNA gene, partial sequence	953	953	1	0.0	0.99
965-1487	JX262562.1	Uncultured bacterium clone C6 16S ribosomal RNA gene, partial sequence	953	953	1	0.0	0.99
965-1487	JX262559.1	Uncultured bacterium clone C3 16S ribosomal RNA gene, partial sequence	953	953	1	0.0	0.99
965-1487	JX262558.1	Uncultured bacterium clone C2 16S ribosomal RNA gene, partial sequence	953	953	1	0.0	0.99
965-1487	JX262557.1	Uncultured bacterium clone C1 16S ribosomal RNA gene, partial sequence	953	953	1	0.0	0.99
965-1487	JX105710.1	Uncultured bacterium clone T60-Ps-25C-23 16S ribosomal RNA gene, complete sequence	953	953	1	0.0	0.99
965-1487	AB698740.1	Aeromonas hydrophila gene for 16S ribosomal RNA, partial sequence, strain: z83c	953	953	1	0.0	0.99
965-1487	HE815449.2	Uncultured endophytic bacterium partial 16S rRNA gene, clone Jkk8G11.M13-F	953	953	1	0.0	0.99
965-1487	JQ624313.1	Uncultured Aeromonas sp. clone OTU-5-ABB 16S ribosomal RNA gene, partial sequence	953	953	1	0.0	0.99
965-1487	JN644602.1	Aeromonas enteropelogenes strain HD21_1A 16S ribosomal RNA gene, partial sequence	953	953	1	0.0	0.99
965-1487	JN644601.1	Aeromonas hydrophila strain HD16_1A 16S ribosomal RNA gene, partial sequence	953	953	1	0.0	0.99
965-1487	JN644579.1	Aeromonas hydrophila strain 5_3C 16S ribosomal RNA gene, partial sequence	953	953	1	0.0	0.99
965-1487	JN644562.1	Aeromonas veronii strain G10_2A 16S ribosomal RNA gene, partial sequence	953	953	1	0.0	0.99
965-1487	JN399555.1	Uncultured bacterium clone B1P2H3 16S ribosomal RNA gene, partial sequence	953	953	1	0.0	0.99
965-1487	JN399544.1	Uncultured bacterium clone B1P2G11 16S ribosomal RNA gene, partial sequence	953	953	1	0.0	0.99
965-1487	JN399539.1	Uncultured bacterium clone B1P2F7 16S ribosomal RNA gene, partial sequence	953	953	1	0.0	0.99
965-1487	JN399531.1	Uncultured bacterium clone B1P2F10 16S ribosomal RNA gene, partial sequence	953	953	1	0.0	0.99
965-1487	JN399530.1	Uncultured bacterium clone B1P2E8 16S ribosomal RNA gene, partial sequence	953	953	1	0.0	0.99
965-1487	JN399521.1	Uncultured bacterium clone B1P2D9 16S ribosomal RNA gene, partial sequence	953	953	1	0.0	0.99
965-1487	JN399516.1	Uncultured bacterium clone B1P2D10 16S ribosomal RNA gene, partial sequence	953	953	1	0.0	0.99
965-1487	JN399509.1	Uncultured bacterium clone B1P2C3 16S ribosomal RNA gene, partial sequence	953	953	1	0.0	0.99
965-1487	JN399507.1	Uncultured bacterium clone B1P2C12 16S ribosomal RNA gene, partial sequence	953	953	1	0.0	0.99
965-1487	JN399490.1	Uncultured bacterium clone B1P1H7 16S ribosomal RNA gene, partial sequence	953	953	1	0.0	0.99
965-1487	JN399455.1	Uncultured bacterium clone B1P1E2 16S ribosomal RNA gene, partial sequence	953	953	1	0.0	0.99
965-1487	JN399451.1	Uncultured bacterium clone B1P1D8 16S ribosomal RNA gene, partial sequence	953	953	1	0.0	0.99
965-1487	JN399445.1	Uncultured bacterium clone B1P1D11 16S ribosomal RNA gene, partial sequence	953	953	1	0.0	0.99
965-1487	JN399440.1	Uncultured bacterium clone B1P1C6 16S ribosomal RNA gene, partial sequence	953	953	1	0.0	0.99
965-1487	JN399439.1	Uncultured bacterium clone B1P1C5 16S ribosomal RNA gene, partial sequence	953	953	1	0.0	0.99
965-1487	AB690718.1	Uncultured gamma proteobacterium gene for 16S rRNA, partial sequence, isolate: sd-jx28	950	950	1	0.0	0.99
965-1487	JN399435.1	Uncultured bacterium clone B1P1C12 16S ribosomal RNA gene, partial sequence	950	950	1	0.0	0.99

## Sheet: rpoD reference sequences
Identifiers	Description	Symbol	Sequence
gi|23429480|gb|AY129000.1|:237-755	Aeromonas bestiarum RNA polymerase sigma-70 factor (rpoD) gene, partial cds	A_bestiarum_0	CATCGGTTCTGAACTCGGCGAAGACGATCTGGCCGACGAAGACGAAGATGAAGACGAAGATGAAGACGAAGACGGCGAAAGCTCGGACGACGACGGTGACGGTGGTCCGGATCCGGAAGTCGCTCGCGAAAAGTTTGGCGAGCTGCGTGCCCAGTATGAGGTAGCGCGCCTCTCCATCCAGAAGAATGGCCGCGCTCACGAAGACACCCAGGCTGCGATTGCCCTGCTGGCCGATGTGTTCCGTCAATTCCGCCTGATGCCCAAGCAGTTCGATCGCCTGGTCAACAACATGCGCGAGATGATGGAGCGGGTCCGCGTACAGGAACGCATCATCATGAAGCTCTGCGTTGAGCAGGCCAAGATGCCGAAGAAAACCTTCGTCGCGGCCTTCACCAACAA…
gi|399909791|gb|JN712315.1|:219-737	Aeromonas bestiarum strain 112A RNA polymerase sigma-70 factor (rpoD) gene, partial cds	A_bestiarum_112A	CATCGGTTCTGAACTCGGCGAAGACGATCTGGCCGACGAAGATGAAGATGAAGACGAAGATGAAGACGAAGACGGCGAAAGCTCGGACGACGACGGTGACGGTGGTCCGGATCCGGAAGTCGCTCGCGAAAAGTTTGGCGAGCTGCGTGCCCAGTATGAGGTAACGCGCCTCTCCATCCAGAAGAATGGCCGCGCGCACGAAGATACCCAGGCTGCGATTGCCCTGCTGGCCGATGTGTTCCGTCAATTCCGCCTGATGCCCAAGCAGTTCGATCGCCTGGTCAACAACATGCGCGAGATGATGGAACGGGTCCGCGTACAGGAACGCATCATCATGAAACTCTGCGTTGAGCAGGCCAAGATGCCGAAGAAAACCTTCGTCGCGGCCTTCACCAACAA…
gi|399909793|gb|JN712316.1|:219-737	Aeromonas bestiarum strain 555A RNA polymerase sigma-70 factor (rpoD) gene, partial cds	A_bestiarum_555A	CATCGGTTCTGAACTCGGCGAAGACGATCTGGCCGACGAAGACGAAGATGAAGACGAAGATGAAGACGAAGACGGCGAAAGCTCGGACGACGACGGTGACGGTGGTCCGGATCCGGAAGTCGCTCGCGAAAAGTTTGGCGAGCTGCGTGCCCAGTATGAGGTAACGCGCCTCTCCATTCAGAAGAATGGCCGCGCGCACGAAGATACCCAGGCTGCGATTGCCCTGCTGGCCGATGTGTTCCGTCAATTCCGCCTGATGCCCAAGCAGTTCGATCGCCTGGTCAACAACATGCGCGAGATGATGGAACGGGTCCGCGTACAGGAACGCATCATCATGAAACTCTGCGTTGAGCAGGCCAAGATGCCGAAGAAAACCTTCGTCGCGGCCTTCACCAACAA…
gi|399909795|gb|JN712317.1|:219-737	Aeromonas bestiarum strain 556A RNA polymerase sigma-70 factor (rpoD) gene, partial cds	A_bestiarum_556A	CATCGGTTCTGAACTCGGCGAAGACGATCTGGCCGACGAAGACGAAGATGAAGACGAAGATGAAGACGAAGACGGCGAAAGCTCGGACGACGACGGTGACGGTGGTCCGGATCCGGAAGTCGCTCGCGAAAAGTTTGGCGAGCTGCGTGCCCAGTATGAGGTAACGCGCCTCTCCATCCAGAAGAATGGCCGCGCTCACGAAGACACCCAGGCTGCGATTGCCCTGCTGGCCGATGTGTTCCGTCAATTCCGCCTGATGCCCAAGCAGTTCGATCGCCTGGTCAACAACATGCGCGAGATGATGGAACGGGTCCGCGTACAGGAACGCATCATCATGAAACTCTGCGTTGAGCAGGCCAAGATGCCGAAGAAAACCTTCGTCGCGGCCTTCACCAACAA…
gi|399909797|gb|JN712318.1|:219-737	Aeromonas bestiarum strain 559A RNA polymerase sigma-70 factor (rpoD) gene, partial cds	A_bestiarum_559A	CATCGGTTCTGAACTCGGCGAAGACGATCTGGCCGACGAAGACGAAGATGAAGACGAAGATGAAGACGAAGACGGCGAAAGCTCGGACGACGATGGTGACGGTGGTCCGGATCCGGAAGTCGCTCGCGAAAAGTTTGGCGAGCTGCGTGCCCAGTATGAGGTAACGCGCCTCTCCATCCAGAAGAATGGCCGCGCGCACGAAGATACCCAGGCTGCGATTGCCCTGCTGGCCGATGTGTTCCGTCAATTCCGTCTGATGCCCAAGCAGTTCGATCGCCTGGTCAACAACATGCGCGAGATGATGGAGCGGGTCCGCGTACAGGAACGCATCATCATGAAACTCTGCGTTGAGCAGGCCAAGATGCCGAAGAAAACCTTCGTCGCGGCCTTCACCAACAA…
gi|399909799|gb|JN712319.1|:219-737	Aeromonas bestiarum strain 624A RNA polymerase sigma-70 factor (rpoD) gene, partial cds	A_bestiarum_624A	CATCGGTTCTGAACTCGGCGAAGACGATCTGGCCGACGAAGACGAAGATGAAGACGAAGATGAAGACGAAGACGGCGAAAGCTCGGACGACGACGGTGACGGTGGTCCGGATCCGGAAGTCGCTCGCGAAAAGTTTGGTGAGCTGCGTGCCCAGTATGAGGTAACGCGCCTCTCCATCCAGAAGAATGGCCGCGCTCACGAAGACACCCAGGCTGCGATTGCCCTGCTGGCCGATGTGTTCCGTCAATTCCGCCTGATGCCCAAGCAGTTCGATCGCCTGGTCAACAACATGCGCGAGATGATGGAGCGGGTCCGCGTACAGGAACGCATCATCATGAAGCTCTGCGTTGAGCAGGCCAAGATGCCGAAGAAAACCTTCGTCGCGGCCTTCACCAACAA…
gi|399909801|gb|JN712320.1|:219-737	Aeromonas bestiarum strain 628A RNA polymerase sigma-70 factor (rpoD) gene, partial cds	A_bestiarum_628A	CATCGGTTCTGAACTCGGCGAAGATGATCTGGCCGACGAAGACGAAGATGAAGACGAAGATGAAGACGAAGACGGCGAAAGCTCGGACGACGATGGTGACGGTGGTCCGGATCCGGAAGTCGCTCGCGAAAAGTTTGGCGAGCTGCGTGCCCAGTATGAGGTAACGCGCCTCTCCATCCAGAAGAATGGCCGCGCGCACGAAGATACCCAGGCTGCGATTGCCCTGCTGGCTGATGTGTTCCGTCAATTCCGCCTGATGCCCAAGCAGTTCGATCGCCTGGTCAACAACATGCGCGAGATGATGGAGCGGGTCCGCGTACAGGAACGCATCATCATGAAACTCTGCGTTGAGCAGGCCAAGATGCCGAAGAAAACCTTCGTCGCGGCCTTCACCAACAA…
gi|302147260|emb|FN773343.1|:206-724	Aeromonas bestiarum partial rpoD gene for RNA strain 68	A_bestiarum_68	CATCGGTTCTGAACTCGGCGAAGACGATCTGGCCGACGAAGACGAAGACGAAGATGAAGATGAAGACGAAGACGGCGAAAGCTCGGACGACGATGGTGACGGTGGTCCGGATCCGGAAGTCGCTCGCGAAAAGTTTGGCGAGCTGCGTGCCCAGTATGAGGTAACGCGCCTCTCCATCCAGAAGAATGGCCGCGCTCACGAAGACACCCAGGCTGCGATTGCCCTGCTGGCCGATGTGTTCCGTCAATTCCGCCTGATGCCCAAGCAGTTCGATCGCCTGGTCAACAACATGCGCGAGATGATGGAACGGGTCCGCGTACAGGAACGCATCATCATGAAACTCTGCGTTGAGCAGGCCAAGATGCCGAAGAAAACCTTCGTCGCGGCCTTCACCAACAA…
gi|399909805|gb|JN712322.1|:219-731	Aeromonas bestiarum strain AE145 RNA polymerase sigma-70 factor (rpoD) gene, partial cds	A_bestiarum_AE145	CATCGGTTCTGAACTCGGCGAAGATGATCTGGCCGACGAAGATGAAGACGAAGATGAAGACGAAGACGGCGAAAGCTCTGACGACGATGGTGACGGTGGTCCGGATCCGGAAGTCGCCCGCGAAAAGTTTGGCGAGCTGCGTGCCCAGTATGAGGTAACGCGCCTCTCCATCCAGAAGAATGGCCGCGCGCACGAAGATACCCAGGCTGCGATTGCCCTGCTGGCCGATGTGTTCCGTCAATTCCGCCTGATGCCCAAGCAGTTCGATCGCCTGGTCAACAACATGCGCGAGATGATGGAGCGGGTCCGCGTACAGGAACGCATCATCATGAAACTCTGCGTTGAGCAGGCCAAGATGCCGAAGAAAACCTTCGTCGCGGCCTTCACCAACAACGAGTG…
gi|399909809|gb|JN712324.1|:219-737	Aeromonas bestiarum strain AE163 RNA polymerase sigma-70 factor (rpoD) gene, partial cds	A_bestiarum_AE163	CATTGGTTCTGAACTCGGTGAAGACGATCTGGCCGACGAAGACGAAGATGAAGACGAAGATGAAGACGACGACGGCGAAAGCTCGGACGACGACGGTGACGGTGGTCCAGATCCGGAAGTTGCTCGCGAGAAATTTGGCGAGCTGCGTGCCCAGTATGAGGTAACGCGTCTCTCCATTCAGAAGAATGGCCGCGCGCATGAAGATACCCAGGCTGCGATTGCCCTGCTGGCTGATGTGTTCCGTCAATTCCGCCTGATGCCCAAGCAGTTCGATCGCTTGGTCAACAACATGCGCGAGATGATGGAGCGAGTCCGCGTACAGGAACGCATCATCATGAAACTCTGCGTTGAGCAGGCCAAGATGCCGAAGAAAACCTTCGTCGCTGCCTTCACCAACAA…
gi|399909811|gb|JN712325.1|:219-737	Aeromonas bestiarum strain AE203 RNA polymerase sigma-70 factor (rpoD) gene, partial cds	A_bestiarum_AE203	CATTGGTTCTGAACTCGGTGAAGACGATCTGGCCGACGAAGATGAAGATGAAGATGAAGATGAAGACGACGACGGCGAAAGCTCGGACGACGACGGTGACGGTGGTCCGGATCCGGAAGTTGCTCGCGAGAAATTTGGCGAGCTGCGTGCCCAGTATGAGGTAACGCGCCTCTCCATTCAGAAGAATGGCCGCGCGCATGAAGATACCCAGGCTGCAATTGCTCTGCTGGCTGATGTGTTCCGTCAATTCCGCCTGATGCCCAAGCAGTTCGATCGCTTGGTCAACAACATGCGCGAGATGATGGAGCGGGTCCGCGTACAGGAACGCATCATCATGAAACTCTGCGTTGAGCAGGCCAAGATGCCGAAGAAAACCTTCGTCGCTGCCTTCACCAACAA…
gi|399909813|gb|JN712326.1|:219-737	Aeromonas bestiarum strain AE238 RNA polymerase sigma-70 factor (rpoD) gene, partial cds	A_bestiarum_AE238	CATCGGTTCTGAACTCGGCGAAGATGATCTGGCCGACGAAGACGAAGATGAAGACGAAGATGAAGACGAAGACGGCGAAAGCTCTGACGACGATGGTGACGGTGGTCCGGATCCGGAAGTCGCCCGCGAAAAGTTTGGCGAGCTGCGTGCCCAGTATGAGGTAACGCGCCTCTCCATCCAGAAGAATGGCCGCGCGCACGAAGATACCCAGGCTGCGATTGCCCTGCTGGCCGATGTGTTCCGTCAATTCCGCCTGATGCCCAAGCAGTTCGATCGCCTGGTCAACAACATGCGCGAGATGATGGAGCGGGTCCGCGTACAGGAACGCATCATCATGAAACTCTGCGTTGAGCAGGCCAAGATGCCGAAGAAAACCTTCGTCGCGGCCTTCACCAACAA…
gi|399909815|gb|JN712327.1|:219-737	Aeromonas bestiarum strain AE258 RNA polymerase sigma-70 factor (rpoD) gene, partial cds	A_bestiarum_AE258	CATTGGTTCTGAACTCGGTGAAGACGATCTGGCCGACGAAGACGAAGATGAAGATGAAGATGAAGACGACGACGGCGAAAGCTCGGACGACGACGGTGACGGTGGTCCGGATCCGGAAGTCGCTCGCGAAAAGTTTGGCGAGCTGCGTGCCCAGTATGAGGTAACGCGCCTCTCCATTCAGAAGAATGGCCGCGCGCATGAAGATACCCAGGCTGCGATTGCTCTGCTGGCTGATGTGTTCCGTCAATTCCGCCTGATGCCCAAGCAGTTCGATCGCTTGGTCAACAACATGCGCGAGATGATGGAGCGGGTCCGCGTACAGGAACGCATCATCATGAAACTCTGCGTTGAGCAGGCCAAGATGCCGAAGAAAACCTTCGTCGCAGCCTTCACCAACAA…
gi|399909803|gb|JN712321.1|:219-737	Aeromonas bestiarum strain AE92 RNA polymerase sigma-70 factor (rpoD) gene, partial cds	A_bestiarum_AE92	CATTGGTTCTGAACTCGGTGAAGATGATCTGGCCGACGAAGACGAAGATGAAGACGAAGATGAAGACGACGACGGCGAAAGCTCGGACGACGACGGTGACGGTGGTCCAGATCCAGAAGTTGCTCGCGAGAAATTTGGCGAGCTGCGTGCCCAGTATGAGGTAACGCGCCTCTCCATTCAGAAGAATGGCCGCGCGCATGAAGATACCCAGGCTGCAATTGCCCTGCTGGCTGATGTGTTCCGTCAATTCCGCCTGATGCCCAAGCAGTTCGATCGCTTGGTCAACAACATGCGCGAGATGATGGAGCGGGTCCGCGTACAGGAACGCATCATCATGAAACTCTGCGTTGAGCAGGCCAAGATGCCGAAGAAAACCTTCGTCGCTGCCTTCACCAACAA…
gi|302127744|emb|FN773317.1|:206-724	Aeromonas bestiarum partial rpoD gene for RNA strain ATCC:51108	A_bestiarum_ATCC:51108	CATCGGTTCTGAACTCGGCGAAGACGATCTGGCCGACGAAGACGAAGATGAAGACGAAGATGAAGACGAAGACGGCGAAAGCTCGGACGACGACGGTGACGGTGGTCCGGATCCGGAAGTCGCTCGCGAAAAGTTTGGCGAGCTGCGTGCCCAGTATGAGGTAACGCGCCTCTCCATCCAGAAGAATGGCCGCGCTCACGAAGACACCCAGGCTGCGATTGCCCTGCTGGCCGATGTGTTCCGTCAATTCCGCCTGATGCCCAAGCAGTTCGATCGCCTGGTCAACAACATGCGCGAGATGATGGAACGGGTCCGCGTACAGGAACGCATCATCATGAAACTCTGCGTTGAGCAGGCCAAGATGCCGAAGAAAACCTTCGTTGCGGCCTTCACCAACAA…
gi|66474680|gb|AY987694.1|:211-729	Aeromonas bestiarum strain ATCC 23213 RpoD (rpoD) gene, partial cds	A_bestiarum_ATCC_23213	CATCGGTTCTGAACTCGGCGAAGACGATCTGGCCGACGAAGACGAAGATGAAGACGAAGATGAAGACGAAGACGGCGAAAGCTCGGACGATGACGGTGACGGTGGTCCGGATCCGGAAGTCGCTCGCGAAAAGTTTGGCGAGCTGCGTGCCCAGTATGAGGTAACGCGCCTCTCCATCCAGAAGAATGGCCGCGCGCACGAAGATACCCAGGCTGCGATTGCCCTGCTGGCCGATGTGTTCCGTCAATTCCGCCTGATGCCCAAGCAGTTCGATCGCCTGGTCAACAACATGCGCGAGATGATGGAGCGGGTCCGCGTACAGGAACGCATCATCATGAAACTTTGCGTTGAGCAGGCCAAGATGCCGAAGAAAACCTTCGTCGCGGCCTTCACCAACAA…
gi|392463813|gb|JN215536.1|:219-737	Aeromonas bestiarum strain CECT 4227 RNA polymerase sigma-70 factor (rpoD) gene, partial cds	A_bestiarum_CECT_4227	CATCGGTTCTGAACTCGGCGAAGACGATCTGGCCGACGAAGACGAAGATGAAGACGAAGATGAAGACGAAGACGGCGAAAGCTCGGACGACGACGGTGACGGTGGTCCGGATCCGGAAGTCGCTCGCGAAAAGTTTGGCGAGCTGCGTGCCCAGTATGAGGTAACGCGCCTCTCCATCCAGAAGAATGGCCGCGCTCACGAAGACACCCAGGCTGCGATTGCCCTGCTGGCCGATGTGTTCCGTCAATTCCGCCTGATGCCCAAGCAGTTCGATCGCCTGGTCAACAACATGCGCGAGATGATGGAGCGGGTCCGCGTACAGGAACGCATCATCATGAAGCTCTGCGTTGAGCAGGCCAAGATGCCGAAGAAAACCTTCGTCGCGGCCTTCACCAACAA…
gi|332272468|gb|HQ442854.1|:130-648	Aeromonas bestiarum strain CECT 4227 RNA polymerase sigma-70 factor (rpoD) gene, partial cds	A_bestiarum_CECT_4227	CATCGGTTCTGAACTCGGCGAAGACGATCTGGCCGACGAAGACGAAGATGAAGACGAAGATGAAGACGAAGACGGCGAAAGCTCGGACGACGACGGTGACGGTGGTCCGGATCCGGAAGTCGCTCGCGAAAAGTTTGGCGAGCTGCGTGCCCAGTATGAGGTAACGCGCCTCTCCATCCAGAAGAATGGCCGCGCTCACGAAGACACCCAGGCTGCGATTGCCCTGCTGGCCGATGTGTTCCGTCAATTCCGCCTGATGCCCAAGCAGTTCGATCGCCTGGTCAACAACATGCGCGAGATGATGGAGCGGGTCCGCGTACAGGAACGCATCATCATGAAGCTCTGCGTTGAGCAGGCCAAGATGCCGAAGAAAACCTTCGTCGCGGCCTTCACCAACAA…
gi|37784407|gb|AY169326.1|:209-727	Aeromonas bestiarum strain CECT 4227 RNA polymerase sigma-70 factor (rpoD) gene, partial cds	A_bestiarum_CECT_4227	CATCGGTTCTGAACTCGGCGAAGACGATCTGGCCGACGAAGACGAAGATGAAGACGAAGATGAAGACGAAGACGGCGAAAGCTCGGACGACGACGGTGACGGTGGTCCGGATCCGGAAGTCGCTCGCGAAAAGTTTGGCGAGCTGCGTGCCCAGTATGAGGTAACGCGCCTCTCCATCCAGAAGAATGGCCGCGCTCACGAAGACACCCAGGCTGCGATTGCCCTGCTGGCCGATGTGTTCCGTCAATTCCGCCTGATGCCCAAGCAGTTCGATCGCCTGGTCAACAACATGCGCGAGATGATGGAGCGGGTCCGCGTACAGGAACGCATCATCATGAAGCTCTGCGTTGAGCAGGCCAAGATGCCGAAGAAAACCTTCGTCGCGGCCTTCACCAACAA…
gi|399909817|gb|JN712328.1|:219-737	Aeromonas bestiarum strain CECT 5212 RNA polymerase sigma-70 factor (rpoD) gene, partial cds	A_bestiarum_CECT_5212	CATCGGTTCTGAACTCGGCGAAGACGATCTGGCCGACGAAGATGAAGATGAAGATGAAGATGAAGATGGGGATGGTGACGACGCCGACGACGACGGTGACGGTGGTCCGGATCCGGAAGTCGCTCGCGAAAAGTTTGGCGAGCTGCGTGCCCAGTATGAGGTAACGCGCCTCTCCATTCAGAAGAATGGCCGCGCGCACGAAGATACCCAGGCTGCGATTGCCCTGCTGGCCGATGTGTTCCGTCAATTCCGCCTGATGCCCAAGCAGTTCGATCGCCTGGTCAACAACATGCGCGAGATGATGGAGCGGGTCCGCGTACAGGAACGCATCATCATGAAACTCTGCGTTGAGCAGGCCAAGATGCCGAAGAAAACCTTCGTCGCGGCCTTCACCAACAA…
gi|399909819|gb|JN712329.1|:219-737	Aeromonas bestiarum strain CECT 5217 RNA polymerase sigma-70 factor (rpoD) gene, partial cds	A_bestiarum_CECT_5217	CATCGGTTCTGAACTCGGCGAAGACGATCTGGCCGACGAAGACGAAGATGAAGACGAAGATGAAGACGAAGACGGCGAAAGCTCGGACGACGATGGTGACGGTGGTCCGGATCCGGAAGTCGCTCGCGAAAAGTTTGGCGAGCTGCGTGCCCAGTATGAGGTAACGCGCCTCTCCATCCAGAAGAATGGCCGCGCTCACGAAGACACCCAGGCTGCGATTGCCCTGCTGGCCGATGTGTTCCGTCAATTCCGCCTGATGCCCAAGCAGTTTGATCGCCTGGTCAACAACATGCGCGAGATGATGGAGCGGGTCCGCGTACAGGAACGCATCATCATGAAACTCTGCGTTGAGCAGGCCAAGATGCCGAAGAAAACCTTCGTCGCGGCCTTCACCAACAA…
gi|399909821|gb|JN712330.1|:219-737	Aeromonas bestiarum strain CECT 5226 RNA polymerase sigma-70 factor (rpoD) gene, partial cds	A_bestiarum_CECT_5226	CATCGGTTCTGAACTCGGCGAAGACGATCTGGCCGACGAAGATGAAGATGAAGATGAAGATGAAGATGGGGATGGTGACGACGCCGACGACGACGGTGACGGTGGTCCGGATCCGGAAGTCGCTCGCGAAAAGTTTGGCGAGCTGCGTGCCCAGTATGAGGTAACGCGCCTCTCCATTCAGAAGAATGGCCGCGCGCACGAAGATACCCAGGCTGCGATTGCCCTGCTGGCCGATGTGTTCCGTCAATTCCGCCTGATGCCCAAGCAGTTCGATCGCCTGGTCAACAACATGCGCGAGATGATGGAACGGGTCCGCGTACAGGAACGCATCATCATGAAACTCTGCGTTGAGCAGGCCAAGATGCCGAAGAAAACCTTCGTCGCGGCCTTCACCAACAA…
gi|399909823|gb|JN712331.1|:219-737	Aeromonas bestiarum strain CECT 5741 RNA polymerase sigma-70 factor (rpoD) gene, partial cds	A_bestiarum_CECT_5741	CATCGGTTCTGAACTCGGCGAAGACGATCTGGCCGACGAAGACGAAGATGAAGACGAAGATGAAGACGAAGACGGCGAAAGCTCGGACGACGACGGTGACGGTGGTCCGGATCCGGAAGTCGCTCGCGAAAAGTTTGGCGAGCTGCGTGCCCAGTATGAGGTAACGCGCCTCTCCATCCAGAAGAATGGCCGCGCGCACGAAGATACCCAGGCTGCGATTGCCCTGCTGGCCGATGTGTTCCGTCAATTCCGCCTGATGCCCAAGCAGTTCGATCGCCTGGTCAACAACATGCGCGAGATGATGGAGCGGGTCCGCGTACAGGAACGCATCATCATGAAACTCTGCGTTGAGCAGGCCAAGATGCCGAAGAAAACCTTCGTCGCGGCCTTCACCAACAA…
gi|399909825|gb|JN712332.1|:219-737	Aeromonas bestiarum strain CECT 5742 RNA polymerase sigma-70 factor (rpoD) gene, partial cds	A_bestiarum_CECT_5742	CATCGGTTCTGAACTCGGCGAAGACGATCTGGCCGACGAAGACGAAGATGAAGACGAAGATGAAGACGAAGACGGCGAAAGCTCGGACGACGACGGTGACGGTGGTCCGGATCCGGAAGTCGCTCGCGAAAAGTTTGGCGAGCTTCGTGCCCAGTATGAGGTAACGCGCCTCTCCATTCAGAAGAATGGCCGCGCGCACGAAGATACCCAGGCTGCGATTGCCCTGCTGGCCGATGTGTTCCGTCAATTCCGCCTGATGCCCAAGCAGTTCGATCGCCTGGTCAACAACATGCGCGAGATGATGGAGCGGGTCCGCGTACAGGAACGCATCATCATGAAACTCTGCGTTGAGCAGGCCAAGATGCCGAAGAAAACCTTCGTCGCGGCCTTCACCAACAA…
gi|669085375|gb|KJ743566.1|:55-570	Aeromonas bestiarum strain ESV-352 RNA polymerase sigma-70 factor (rpoD) gene, partial cds	A_bestiarum_ESV-352	CATCGGTTCTGAACTCGGCGAAGACGATCTGGCCGACGAAGACGAAGATGAAGACGAAGATGAAGACGAAGACGGCGAAAGCTCGGACGACGATGGTGACGGTGGTCCGGATCCGGAAGTCGCTCGCGAAAAGTTTGGCGAGCTGCGTGCCCAGTATGAGGTAACGCGCCTCTCCATTCAGAAGAATGGCCGCGCGCACGAAGATACCCAGGCTGCGATTGCCCTGCTGGCCGATGTGTTCCGTCAATTCCGCCTGATGCCCAAGCAGTTCGATCGCCTGGTCAACAACATGCGCGAGATGATGGAGCGGGTCCGCGTACAGGAACGCATCATCATGAAACTCTGCGTTGAGCAGGCCAAGATGCCGAAGAAAACCTTCGTCGCGGCCTTCACCAACAA…
gi|669085377|gb|KJ743567.1|:55-570	Aeromonas bestiarum strain ESV-353 RNA polymerase sigma-70 factor (rpoD) gene, partial cds	A_bestiarum_ESV-353	CATCGGTTCTGAACTCGGCGAAGACGATCTGGCCGACGAAGACGAAGATGAAGACGAAGATGAAGACGAAGACGGCGAAAGCTCGGACGACGACGGTGACGGTGGTCCGGATCCGGAAGTCGCTCGCGAAAAGTTTGGCGAGCTGCGTGCCCAGTATGAGGTAACGCGCCTCTCCATTCAGAAGAATGGCCGCGCGCACGAAGATACCCAGGCTGCGATTGCCCTGCTGGCCGATGTGTTCCGTCAATTCCGCCTGATGCCCAAGCAGTTTGATCGCCTGGTCAACAACATGCGCGAGATGATGGAGCGGGTCCGCGTACAGGAACGCATCATCATGAAACTCTGCGTTGAGCAGGCCAAGATGCCGAAGAAAACCTTCGTCGCGGCCTTCACCAACAA…
gi|669085391|gb|KJ743574.1|:55-570	Aeromonas bestiarum strain ESV-363 RNA polymerase sigma-70 factor (rpoD) gene, partial cds	A_bestiarum_ESV-363	CATCGGTTCTGAACTCGGCGAAGACGATCTGGCCGACGAAGATGAAGATGAAGATGAAGATGAAGATGGGGATGGTGACGACGCCGACGACGACGGTGACGGTGGTCCGGATCCGGAAGTCGCTCGCGAAAAGTTTGGCGAACTGCGTGCCCAGTATGAGGTAACGCGCCTCTCCATTCAGAAGAATGGCCGCGCGCACGAAGATACCCAGGCTGCGATTGCTCTGCTGGCCGATGTGTTCCGTCAATTCCGCCTGATGCCCAAGCAGTTCGATCGCCTGGTCAACAACATGCGCGAGATGATGGAGCGGGTCCGCGTACAGGAACGCATCATCATGAAACTCTGCGTTGAGCAGGCCAAGATGCCGAAGAAAACCTTCGTCGCGGCCTTCACCAACAA…
gi|669085397|gb|KJ743577.1|:55-570	Aeromonas bestiarum strain ESV-366 RNA polymerase sigma-70 factor (rpoD) gene, partial cds	A_bestiarum_ESV-366	CATCGGTTCTGAACTCGGCGAAGACGATCTGGCCGACGAAGATGAAGATGAAGACGAAGATGAAGACGAAGACGGCGAAAGCTCGGACGACGACGGTGACGGTGGTCCGGATCCGGAAGTCGCTCGCGAAAAGTTTGGCGAGCTGCGTGCCCAGTATGAGGTAACGCGCCTCTCCATCCAGAAGAATGGCCGCGCGCACGAAGATACCCAGGCTGCGATTGCCCTGCTGGCCGATGTGTTCCGTCAATTCCGCCTGATGCCCAAGCAGTTCGATCGCCTGGTCAACAACATGCGCGAGATGATGGAACGGGTCCGCGTACAGGAACGCATCATCATGAAACTCTGCGTTGAGCAGGCCAAGATGCCGAAGAAAACCTTCGTCGCGGCCTTCACCAACAA…
gi|669085363|gb|KJ743560.1|:55-570	Aeromonas bestiarum strain ESV-376 RNA polymerase sigma-70 factor (rpoD) gene, partial cds	A_bestiarum_ESV-376	CATCGGTTCTGAACTCGGCGAAGACGATCTGGCCGACGAAGACGAAGATGAAGACGAAGATGAAGACGAAGACGGCGAAAGCTCGGACGACGATGGTGACGGTGGCCCGGATCCGGAAGTCGCTCGCGAAAAGTTTGGCGAGCTGCGTGCCCAGTATGAGGTAACGCGCCTCTCCATCCAGAAGAATGGCCGCGCGCACGAAGATACCCAGGCTGCGATTGCCCTGCTGGCCGATGTGTTCCGTCAATTCCGCCTGATGCCCAAGCAGTTCGATCGCCTGGTCAACAACATGCGCGAGATGATGGAGCGGGTCCGCGTACAGGAACGCATCATCATGAAACTCTGCGTTGAGCAGGCCAAGATGCCGAAGAAAACCTTCGTCGCGGCCTTCACCAACAA…
gi|583158429|gb|KF873719.1|:130-648	Aeromonas bestiarum strain GA97-22 RNA polymerase sigma 70 factor (rpoD) gene, partial cds	A_bestiarum_GA97-22	CATCGGTTCTGAACTCGGCGAAGACGATCTGGCCGACGAAGACGAAGATGAAGACGAAGATGAAGACGAAGACGGCGAAAGCTCGGACGACGATGGTGACGGTGGTCCGGACCCGGAAGTCGCTCGCGAAAAGTTTGGCGAGCTGCGTGCCCAGTATGAGGTAACGCGCCTCTCCATCCAGAAGAATGGCCGCGCGCACGAAGATACCCAGGCTGCGATTGCCCTGCTGGCTGATGTGTTCCGTCAATTCCGCCTGATGCCCAAGCAGTTCGATCGCCTGGTCAACAACATGCGCGAGATGATGGAGCGGGTCCGCGTACAGGAACGCATCATCATGAAACTCTGCGTTGAGCAGGCCAAGATGCCGAAGAAAACCTTCGTCGCGGCCTTCACCAACAA…
gi|399909831|gb|JN712335.1|:219-737	Aeromonas bestiarum strain HE73 RNA polymerase sigma-70 factor (rpoD) gene, partial cds	A_bestiarum_HE73	CATCGGTTCTGAACTCGGCGAAGACGATCTGGCCGACGAAGACGAAGATGAAGACGAAGATGAAGACGAAGACGGCGAAAGCTCGGACGACGACGGTGACGGTGGTCCGGATCCGGAAGTCGCTCGCGAAAAGTTTGGCGAGCTGCGTGCCCAGTATGAGGTAACGCGCCTCTCCATTCAGAAGAATGGCCGCGCGCACGAAGATACCCAGGCTGCGATTGCCCTGCTGGCCGATGTGTTCCGTCAATTCCGCCTGATGCCCAAGCAGTTTGATCGCCTGGTCAACAACATGCGCGAGATGATGGAGCGGGTCCGCGTACAGGAACGCATCATCATGAAACTCTGCGTTGAGCAGGCCAAGATGCCGAAGAAAACCTTCGTCGCGGCCTTCACCAACAA…
gi|37956266|gb|AY185589.1|:209-727	Aeromonas bestiarum strain J4N-98 RNA polymerase sigma-70 factor (rpoD) gene, partial cds	A_bestiarum_J4N-98	CATCGGTTCTGAACTCGGCGAAGACGATCTGGCCGACGAAGACGAAGATGAAGACGAAGATGAAGACGAAGACGGCGAAAGCTCGGACGACGACGGTGACGGTGGTCCGGATCCGGAAGTCGCTCGCGAAAAGTTTGGCGAGCTTCGTGCCCAGTATGAGGTAACGCGCCTCTCCATTCAGAAGAATGGCCGCGCGCACGAAGATACCCAGGCTGCGATTGCCCTGCTGGCCGATGTGTTCCGTCAATTCCGCCTGATGCCCAAGCAGTTCGATCGCCTGGTCAACAACATGCGCGAGATGATGGAGCGGGTCCGCGTACAGGAACGCATCATCATGAAACTCTGCGTTGAGCAGGCCAAGATGCCGAAGAAAACCTTCGTCGCGGCCTTCACCAACAA…
gi|66474664|gb|AY987686.1|:211-729	Aeromonas bestiarum strain LMG 13448 RpoD (rpoD) gene, partial cds	A_bestiarum_LMG_13448	CATCGGTTCTGAACTCGGCGAAGACGATCTGGCCGACGAAGACGAAGATGAAGACGAAGATGAAGACGAAGACGGCGAAAGCTCGGACGACGACGGTGACGGTGGTCCGGATCCGGAAGTCGCTCGCGAAAAGTTTGGCGAGCTTCGTGCCCAGTATGAGGTAACGCGCCTCTCCATTCAGAAGAATGGCCGCGCGCACGAAGATACCCAGGCTGCGATTGCCCTGCTGGCCGATGTGTTCCGTCAATTCCGCCTGATGCCCAAGCAGTTCGATCGCCTGGTCAACAACATGCGCGAGATGATGGAGCGGGTCCGCGTACAGGAACGCATCATCATGAAACTCTGCGTTGAGCAGGCCAAGATGCCGAAGAAAACCTTCGTCGCGGCCTTCACCAACAA…
gi|399909835|gb|JN712337.1|:219-737	Aeromonas bestiarum strain LMG 13448 RNA polymerase sigma-70 factor (rpoD) gene, partial cds	A_bestiarum_LMG_13448	CATCGGTTCTGAACTCGGCGAAGACGATCTGGCCGACGAAGACGAAGATGAAGACGAAGATGAAGACGAAGACGGCGAAAGCTCGGACGACGACGGTGACGGTGGTCCGGATCCGGAAGTCGCTCGCGAAAAGTTTGGCGAGCTTCGTGCCCAGTATGAGGTAACGCGCCTCTCCATTCAGAAGAATGGCCGCGCGCACGAAGATACCCAGGCTGCGATTGCCCTGCTGGCCGATGTGTTCCGTCAATTCCGCCTGATGCCCAAGCAGTTCGATCGCCTGGTCAACAACATGCGCGAGATGATGGAGCGGGTCCGCGTACAGGAACGCATCATCATGAAACTCTGCGTTGAGCAGGCCAAGATGCCGAAGAAAACCTTCGTCGCGGCCTTCACCAACAA…
gi|66474666|gb|AY987687.1|:211-729	Aeromonas bestiarum strain LMG 13662 RpoD (rpoD) gene, partial cds	A_bestiarum_LMG_13662	CATCGGTTCTGAACTCGGCGAAGACGATCTGGCCGACGAAGATGAAGATGAAGACGAAGATGAAGACGAAGACGGCGAAAGCTCGGACGACGACGGTGACGGTGGTCCGGATCCGGAAGTCGCTCGCGAAAAGTTTGGCGAGCTGCGTGCCCAGTATGAGGTAACGCGCCTCTCCATTCAGAAGAATGGCCGCGCGCACGAAGATACCCAGGCTGCGATTGCCCTGCTGGCCGATGTGTTCCGTCAATTCCGCCTGATGCCCAAGCAGTTTGATCGCCTGGTCAACAACATGCGCGAGATGATGGAGCGGGTCCGCGTACAGGAACGCATCATCATGAAACTCTGCGTTGAGCAGGCCAAGATGCCGAAGAAAACCTTCGTCGCGGCCTTCACCAACAA…
gi|399909837|gb|JN712338.1|:219-737	Aeromonas bestiarum strain LMG 13662 RNA polymerase sigma-70 factor (rpoD) gene, partial cds	A_bestiarum_LMG_13662	CATCGGTTCTGAACTCGGCGAAGACGATCTGGCCGACGAAGATGAAGATGAAGACGAAGATGAAGACGAAGACGGCGAAAGCTCGGACGACGACGGTGACGGTGGTCCGGATCCGGAAGTCGCTCGCGAAAAGTTTGGCGAGCTGCGTGCCCAGTATGAGGTAACGCGCCTCTCCATTCAGAAGAATGGCCGCGCGCACGAAGATACCCAGGCTGCGATTGCCCTGCTGGCCGATGTGTTCCGTCAATTCCGCCTGATGCCCAAGCAGTTTGATCGCCTGGTCAACAACATGCGCGAGATGATGGAGCGGGTCCGCGTACAGGAACGCATCATCATGAAACTCTGCGTTGAGCAGGCCAAGATGCCGAAGAAAACCTTCGTCGCGGCCTTCACCAACAA…
gi|399909839|gb|JN712339.1|:219-737	Aeromonas bestiarum strain LMG 13663 RNA polymerase sigma-70 factor (rpoD) gene, partial cds	A_bestiarum_LMG_13663	CATCGGTTCTGAACTCGGCGAAGACGATCTGGCCGACGAAGACGAAGATGAAGACGAAGATGAAGACGAAGACGGCGAAAGCTCGGACGACGACGGTGACGGTGGTCCGGATCCGGAAGTCGCTCGCGAAAAGTTTGGCGAGCTGCGTGCCCAGTATGAGGTAACGCGCCTCTCCATCCAGAAGAATGGCCGCGCTCACGAAGACACCCAGGCTGCGATTGCCCTGCTGGCCGATGTGTTCCGTCAATTCCGCCTGATGCCCAAGCAGTTCGATCGCCTGGTCAACAACATGCGCGAGATGATGGAACGGGTCCGCGTACAGGAACGCATCATCATGAAACTCTGCGTTGAGCAGGCCAAGATGCCGAAGAAAACCTTCGTTGCGGCCTTCACCAACAA…
gi|399909841|gb|JN712340.1|:219-737	Aeromonas bestiarum strain LMG 13664 RNA polymerase sigma-70 factor (rpoD) gene, partial cds	A_bestiarum_LMG_13664	CATCGGTTCTGAACTCGGCGAAGACGATCTGGCCGACGAAGACGAAGATGAAGACGAAGATGAAGACGAAGACGGCGAAAGCTCGGACGACGACGGTGACGGTGGTCCGGATCCGGAAGTCGCTCGCGAAAAGTTTGGCGAGCTGCGTGCCCAGTATGAGGTAACGCGCCTCTCCATCCAGAAGAATGGCCGCGCTCACGAAGACACCCAGGCTGCGATTGCCCTGCTGGCCGATGTGTTCCGTCAATTCCGCCTGATGCCCAAGCAGTTCGATCGCCTGGTCAACAACATGCGCGAGATGATGGAACGGGTCCGCGTACAGGAACGCATCATCATGAAACTCTGCGTTGAGCAGGCCAAGATGCCGAAGAAAACCTTCGTTGCGGCCTTCACCAACAA…
gi|399909845|gb|JN712342.1|:219-737	Aeromonas bestiarum strain LMG 13666 RNA polymerase sigma-70 factor (rpoD) gene, partial cds	A_bestiarum_LMG_13666	CATCGGTTCTGAACTCGGCGAAGACGATCTGGCCGACGAAGACGAAGATGAAGACGAAGATGAAGACGAAGACGGCGAAAGCTCGGACGACGACGGTGACGGTGGTCCGGATCCGGAAGTCGCTCGCGAAAAGTTTGGCGAGCTGCGTGCCCAGTATGAGGTAACGCGCCTCTCCATCCAGAAGAATGGCCGCGCTCACGAAGACACCCAGGCTGCGATTGCCCTGCTGGCCGATGTGTTCCGTCAATTCCGCCTGATGCCCAAGCAGTTCGATCGCCTGGTCAACAACATGCGCGAGATGATGGAACGGGTCCGCGTACAGGAACGCATCATCATGAAACTCTGCGTTGAGCAGGCCAAGATGCCGAAGAAAACCTTCGTCGCGGCCTTCACCAACAA…
gi|399909847|gb|JN712343.1|:219-737	Aeromonas bestiarum strain LMG 13667 RNA polymerase sigma-70 factor (rpoD) gene, partial cds	A_bestiarum_LMG_13667	CATCGGTTCTGAACTCGGCGAAGACGATCTGGCCGACGAAGACGAAGATGAAGACGAAGATGAAGACGAAGACGGCGAAAGTTCGGACGACGACGGTGACGGTGGTCCGGATCCGGAAGTCGCTCGCGAAAAGTTTGGCGAGCTGCGTGCCCAGTATGAGGTAACGCGCCTCTCCATTCAGAAGAATGGTCGTGCCCACGATGAGACCCAAGCCGCTATCGCCCAGCTGGCCGATGTGTTCCGTCAATTCCGCCTGATGCCCAAGCAGTTCGATCGCCTGGTCAACAACATGCGCGAGATGATGGAGCGGGTCCGCGTACAGGAACGCATCATCATGAAACTCTGCGTTGAGCAGGCCAAGATGCCGAAGAAAACCTTCGTCGCGGCCTTCACCAACAA…
gi|399909851|gb|JN712345.1|:219-737	Aeromonas bestiarum strain LMG 14043 RNA polymerase sigma-70 factor (rpoD) gene, partial cds	A_bestiarum_LMG_14043	CATTGGTTCTGAACTCGGTGAAGACGATCTGGCCGACGAAGACGAAGATGAAGACGAAGATGAAGACGACGACGGCGAAAGCTCGGACGACGACGGTGACGGTGGTCCAGATCCGGAAGTTGCTCGCGAGAAATTTGGCGAGCTGCGTGCCCAGTATGAGGTAACGCGCCTCTCCATTCAGAAGAATGGCCGCGCGCATGAAGATACCCAGGCTGCGATTGCCCTGCTGGCTGATGTGTTCCGTCAATTCCGCCTGATGCCCAAGCAGTTCGATCGCTTGGTCAACAACATGCGCGAGATGATGGAGCGGGTCCGCGTACAGGAACGCATCATCATGAAACTCTGCGTTGAGCAGGCCAAGATGCCGAAGAAAACCTTCGTCGCTGCCTTCACCAACAA…
gi|332272470|gb|HQ442855.1|:130-648	Aeromonas bestiarum strain MDC 162 RNA polymerase sigma-70 factor (rpoD) gene, partial cds	A_bestiarum_MDC_162	CATCGGTTCTGAACTCGGCGAAGACGATCTGGCCGACGAAGACGAAGATGAAGACGAAGATGAAGACGAAGACGGCGAAAGCTCGGACGACGATGGTGACGGTGGTCCGGATCCGGAAGTCGCTCGCGAAAAGTTTGGCGAGCTGCGTGCCCAGTATGAGGTAACGCGCCTCTCCATCCAGAAGAATGGCCGCGCGCACGAAGATACCCAGGCTGCGATTGCCCTGCTGGCCGATGTGTTCCGTCAATTCCGCCTGATGCCCAAGCAGTTCGATCGCCTGGTCAACAACATGCGCGAGATGATGGAGCGGGTCCGCGTACAGGAACGCATCATCATGAAACTCTGCGTTGAGCAGGCCAAGATGCCGAAGAAAACCTTCGTCGCGGCCTTCACCAACAA…
gi|332272476|gb|HQ442858.1|:130-648	Aeromonas bestiarum strain MDC 165 RNA polymerase sigma-70 factor (rpoD) gene, partial cds	A_bestiarum_MDC_165	CATCGGTTCTGAACTCGGCGAAGACGATCTGGCCGACGAAGATGAAGATGAAGATGAAGATGAAGATGGGGATGGTGACGACGCCGACGACGACGGTGACGGTGGTCCGGATCCGGAAGTCGCTCGCGAAAAGTTTGGCGAGCTGCGTGCCCAGTATGAGGTAACGCGCCTCTCCATTCAGAAGAATGGCCGCGCGCACGAAGATACCCAGGCTGCGATTGCCCTGCTGGCCGATGTGTTCCGTCAATTCCGCCTGATGCCCAAGCAGTTCGATCGCCTGGTCAACAACATGCGCGAGATGATGGAACGGGTCCGCGTACAGGAACGCATCATCATGAAACTCTGCGTTGAGCAGGCCAAGATGCCGAAGAAAACCTTCGTCGCGGCCTTCACCAACAA…
gi|332272474|gb|HQ442857.1|:130-648	Aeromonas bestiarum strain MDC 34 RNA polymerase sigma-70 factor (rpoD) gene, partial cds	A_bestiarum_MDC_34	CATCGGTTCTGAACTCGGCGAAGACGATCTGGCCGACGAAGATGAAGATGAAGACGAAGATGAAGACGAAGACGGCGAAAGCTCGGACGACGACGGTGACGGTGGTCCGGATCCGGAAGTCGCTCGCGAAAAGTTTGGCGAGCTGCGTGCCCAGTATGAGGTAACGCGCCTCTCCATTCAGAAGAATGGCCGCGCGCACGAAGATACCCAGGCTGCGATTGCCCTGCTGGCCGATGTGTTCCGTCAATTCCGCCTGATGCCCAAGCAGTTTGATCGCCTGGTCAACAACATGCGCGAGATGATGGAGCGGGTCCGCGTACAGGAACGCATCATCATGAAACTCTGCGTTGAGCAGGCCAAGATGCCGAAGAAAACCTTCGTCGCGGCCTTCACCAACAA…
gi|332272472|gb|HQ442856.1|:130-648	Aeromonas bestiarum strain MDC 4 RNA polymerase sigma-70 factor (rpoD) gene, partial cds	A_bestiarum_MDC_4	CATCGGTTCTGAACTCGGCGAAGACGATCTGGCCGACGAAGACGAAGATGAAGACGAAGATGAAGACGAAGACGGCGAAAGCTCGGACGACGACGGTGACGGTGGTCCGGATCCGGAAGTCGCTCGCGAAAAGTTTGGCGAGCTTCGTGCCCAGTATGAGGTAACGCGCCTCTCCATTCAGAAGAATGGCCGCGCGCACGAAGATACCCAGGCTGCGATTGCCCTGCTGGCCGATGTGTTCCGTCAATTCCGCCTGATGCCCAAGCAGTTCGATCGCCTGGTCAACAACATGCGCGAGATGATGGAGCGGGTCCGCGTACAGGAACGCATCATCATGAAACTCTGCGTTGAGCAGGCCAAGATGCCGAAGAAAACCTTCGTCGCGGCCTTCACCAACAA…
gi|37956264|gb|AY185588.1|:209-727	Aeromonas bestiarum strain P1W-98 RNA polymerase sigma-70 factor (rpoD) gene, partial cds	A_bestiarum_P1W-98	CATCGGTTCTGAACTCGGCGAAGACGATCTGGCCGACGAAGACGAAGATGAAGACGAAGATGAAGACGAAGACGGCGAAAGCTCGGACGACGATGGTGACGGTGGTCCGGATCCGGAAGTCGCTCGCGAAAAGTTTGGCGAGCTGCGTGCCCAGTATGAGGTAACGCGCCTCTCCATCCAGAAGAATGGCCGCGCGCACGAAGATACCCAGGCTGCGATTGCCCTGCTGGCCGATGTGTTCCGTCAATTCCGCCTGATGCCCAAGCAGTTCGATCGCCTGGTCAACAACATGCGCGAGATGATGGAGCGGGTCCGCGTACAGGAACGCATCATCATGAAACTCTGCGTTGAGCAGGCCAAGATGCCGAAGAAAACCTTCGTCGCGGCCTTCACCAACAA…
gi|315001593|emb|FN645411.1|:139-657	Aeromonas bestiarum partial rpoD gene for RNA polymerase sigma factor, strain R201	A_bestiarum_R201	CATCGGTTCTGAACTCGGCGAAGACGATCTGGCCGACGAAGACGAAGATGAAGACGAAGATGAAGACGAAGACGGCGAAAGCTCGGACGACGACGGTGACGGTGGTCCGGATCCGGAAGTCGCTCGCGAAAAGTTTGGCGAGCTTCGTGCCCAGTATGAGGTAACGCGCCTCTCCATTCAGAAGAATGGCCGCGCGCACGAAGATACCCAGGCTGCGATTGCCCTGCTGGCCGATGTGTTCCGTCAATTCCGCCTGATGCCCAAGCAGTTCGATCGCCTGGTCAACAACATGCGCGAGATGATGGAGCGGGTCCGCGTACAGGAACGCATCATCATGAAACTCTGCGTTGAGCAGGCCAAGATGCCGAAGAAAACCTTCGTCGCGGCCTTCACCAACAA…
gi|315001595|emb|FN645412.1|:139-657	Aeromonas bestiarum partial rpoD gene for RNA polymerase sigma factor, strain R208	A_bestiarum_R208	CATCGGTTCTGAACTCGGCGAAGACGATCTGGCCGACGAAGACGAAGATGAAGACGAAGATGAAGACRAAGACGGCGAAAGCTCGGACGACGACGGTGACGGTGGTCCGGATCCGGAAGTCGCTCGCGAAAAGTTTGGCGAGCTTCGTGCCCAGTATGAGGTAACGCGCCTCTCCATTCAGAAGAATGGCCGCGCGCACGAAGATACCCAGGCTGCGATTGCCCTGCTGGCCGATGTGTTCCGTCAATTCCGCCTGATGCCCAAGCAGTTCGATCGCCTGGTCAACAATATGCGCGAGATGATGGAGCGGGTCCGCGTACAGGAGCGCATCATCATGAAACTCTGCGTTGAGCAGGCCAAGATGCCGAAGAAAACCTTCGTCGCGGCCTTCACCAACAA…
gi|315001597|emb|FN645413.1|:139-657	Aeromonas bestiarum partial rpoD gene for RNA polymerase sigma factor, strain R209	A_bestiarum_R209	CATCGGTTCTGAACTCGGCGAAGATGATCTGGCCGACGAAGACGAAGATGAAGACGAAGATGAAGACGAAGACGGCGAAAGCTCGGACGACGATGGTGACGGTGGTCCGGATCCGGAAGTCGCTCGCGAAAAGTTTGGCGAGCTGCGTGCCCAGTATGAGGTAACGCGCCTCTCCATCCAGAAGAATGGCCGCGCGCACGAAGATACCCAGGCTGCGATTGCCCTGCTGGCTGATGTGTTCCGTCAATTCCGCCTGATGCCCAAGCAGTTCGATCGCCTGGTCAACAACATGCGCGAGATGATGGAGCGGGTCCGCGTACAGGAACGCATCATCATGAAACTCTGCGTTGAGCAGGCCAAGATGCCGAAGAAAACCTTCGTCGCGGCCTTCACCAACAA…
gi|315001599|emb|FN645414.1|:139-657	Aeromonas bestiarum partial rpoD gene for RNA polymerase sigma factor, strain R215	A_bestiarum_R215	CATCGGTTCTGAACTCGGCGAAGACGATCTGGCCGACGAAGACGAAGATGAAGACGAAGATGAAGACGAAGACGGCGAAAGCTCGGACGACGATGGTGACGGTGGTCCGGATCCGGAAGTCGCTCGCGAAAAGTTTGGCGAGCTGCGTGCCCAGTATGAGGTAACGCGCCTCTCCATCCAGAAGAATGGCCGCGCGCACGAAGATACCCAGGCTGCGATTGCCCTGCTGGCCGATGTGTTCCGTCAATTCCGTCTGATGCCCAAGCAGTTCGATCGCCTGGTCAACAACATGCGCGAGATGATGGAGCGGGTCCGCGTACAGGAACGCATCATCATGAAACTCTGCGTTGAGCAGGCCAAGATGCCGAAGAAAACCTTCGTCGCGGCCTTCACCAACAA…
gi|297746526|emb|FN398029.1|:139-657	Aeromonas bestiarum partial rpoD gene for RNA strain R3	A_bestiarum_R3	CATCGGTTCTGAACTCGGCGAAGACGATCTGGCCGACGAAGACGAAGATGAAGACGAAGATGAAGACGAAGACGGCGAAAGCTCGGACGACGACGGTGACGGTGGTCCGGATCCGGAAGTCGCTCGCGAAAAGTTTGGCGAGCTTCGTGCCCAGTATGAGGTAACGCGCCTCTCCATTCAGAAGAATGGCCGCGCGCACGAAGATACCCAGGCTGCGATTGCCCTGCTGGCCGATGTGTTCCGTCAATTCCGCCTGATGCCCAAGCAGTTCGATCGCCTGGTCAACAACATGCGCGAGATGATGGAGCGGGTCCGCGTACAGGAACGCATCATCATGAAACTCTGCGTTGAGCAGGCCAAGATGCCGAAGAAAACCTTCGTCGCGGCCTTCACCAACAA…
gi|297746534|emb|FN398033.1|:139-657	Aeromonas bestiarum partial rpoD gene for RNA strain R5	A_bestiarum_R5	CATCGGTTCTGAACTCGGCGAAGACGATCTGGCCGACGAAGATGAAGATGAAGATGAAGATGAAGATGGGGATGGTGACGACGCCGACGACGACGGTGACGGTGGTCCGGATCCGGAAGTCGCTCGCGAAAAGTTTGGCGAGCTGCGTGCCCAGTATGAGGTAACGCGCCTCTCCATTCAGAAGAATGGCCGCGCGCACGAAGATACCCAGGCTGCGATTGCCCTGCTGGCCGATGTGTTCCGTCAATTCCGCCTGATGCCCAAGCAGTTCGATCGCCTGGTCAACAACATGCGCGAGATGATGGAACGGGTCCGCGTACAGGAACGCATCATCATGAAACTCTGCGTTGAGCAGGCCAAGATGCCGAAGAAAACCTTCGTCGCGGCCTTCACCAACAA…
gi|297746530|emb|FN398031.1|:139-657	Aeromonas bestiarum partial rpoD gene for RNA strain R54	A_bestiarum_R54	CATCGGTTCTGAACTCGGCGAAGACGATCTGGCCGACGAAGACGAAGATGAAGACGAAGATGAAGACGAAGACGGCGAAAGCTCGGACGACGATGGTGACGGTGGTCCGGATCCGGAAGTCGCTCGCGAAAAGTTTGGCGAGCTGCGTGCCCAGTATGAGGTAACGCGCCTCTCCATCCAGAAGAATGGCCGCGCGCACGAAGATACCCAGGCTGCGATTGCCCTGCTGGCCGATGTGTTCCGTCAATTCCGTCTGATGCCCAAGCAGTTCGATCGCCTGGTCAACAACATGCGCGAGATGATGGAGCGGGTCCGCGTACAGGAACGCATCATCATGAAACTCTGCGTTGAGCAGGCCAAGATGCCGAAGAAAACCTTCGTCGCGGCCTTCACCAACAA…
gi|317423773|emb|FN649637.1|:212-730	Aeromonas bestiarum partial rpoD gene for RNA polymerase sigma factor, isolate R55	A_bestiarum_R55	CATTGGTTCTGAACTCGGTGAAGACGATCTGGCCGACGAAGATGAAGATGAAGATGAAGATGAAGACGACGACGGCGAAAGCTCGGACGACGACGGTGACGGTGGTCCGGATCCGGAAGTTGCTCGCGAGAAATTTGGCGAGCTGCGTGCCCAGTATGAGGTAACGCGCCTCTCCATTCAGAAGAATGGCCGCGCGCATGAAGATACCCAGGCTGCAATTGCTCTGCTGGCTGATGTGTTCCGTCAATTCCGCCTGATGCCCAAGCAGTTCGATCGCTTGGTCAACAACATGCGCGAGATGATGGAGCGGGTCCGCGTACAGGAACGCATCATCATGAAACTCTGCGTTGAGCAGGCCAAGATGCCGAAGAAAACCTTCGTCGCTGCCTTCACCAACAA…
gi|322496002|emb|FN667012.1|:195-713	Aeromonas bestiarum partial rpoD gene for RNA polymerase sigma factor, strain R57	A_bestiarum_R57	CATCGGTTCTGAACTCGGCGAAGACGATCTGGCCGACGAAGACGAAGATGAAGACGAAGATGAAGACGAAGACGGCGAAAGCTCGGACGACGACGGTGACGGTGGTCCGGATCCGGAAGTCGCTCGCGAAAAGTTTGGCGAGCTTCGTGCCCAGTATGAGGTAACGCGCCTCTCCATTCAGAAGAATGGCCGCGCGCACGAAGATACCCAGGCTGCGATTGCCCTGCTGGCCGATGTGTTCCGTCAATTCCGCCTGATGCCCAAGCAGTTCGATCGCCTGGTCAACAATATGCGCGAGATGATGGAGCGGGTCCGCGTACAGGAGCGCATCATCATGAAACTCTGCGTTGAGCAGGCCAAGATGCCGAAGAAAACCTTCGTCGCGGCCTTCACCAACAA…
gi|317423769|emb|FN649635.1|:212-730	Aeromonas bestiarum partial rpoD gene for RNA polymerase sigma factor, isolate R58	A_bestiarum_R58	CATCGGTTCTGAACTCGGCGAAGACGATCTGGCCGACGAAGATGAAGATGAAGATGAAGATGAAGATGGGGATGGTGACGACGCCGACGACGACGGTGACGGTGGTCCGGATCCGGAAGTCGCTCGCGAAAAGTTTGGCGAGCTGCGTGCCCAGTATGAGGTAACGCGCCTCTCCATTCAGAAGAATGGCCGCGCGCACGAAGATACCCAGGCTGCGATTGCCCTGCTGGCCGATGTGTTCCGTCAATTCCGCCTGATGCCCAAGCAGTTCGATCGCCTGGTCAACAACATGCGCGAGATGATGGAGCGGGTCCGCGTACAGGAACGCATCATCATGAAACTCTGCGTTGAGCAGGCCAAGATGCCGAAGAAAACCTTCGTCGCGGCCTTCACCAACAA…
gi|297746524|emb|FN398028.1|:139-657	Aeromonas bestiarum partial rpoD gene for RNA strain R72	A_bestiarum_R72	CATCGGTTCTGAACTCGGCGAAGACGATCTGGCCGACGAAGACGAAGATGAAGACGAAGATGAAGACGAAGACGGCGAAAGCTCGGACGACGACGGTGACGGTGGTCCGGATCCGGAAGTCGCTCGCGAAAAGTTTGGCGAGCTTCGTGCCCAGTATGAGGTAACGCGCCTCTCCATTCAGAAGAATGGCCGCGCGCACGAAGATACCCAGGCTGCGATTGCCCTGCTGGCCGATGTGTTCCGTCAATTCCGCCTGATGCCCAAGCAGTTCGATCGCCTGGTCAACAATATGCGCGAGATGATGGAGCGGGTCCGCGTACAGGAGCGCATCATCATGAAACTCTGCGTTGAGCAGGCCAAGATGCCGAAGAAAACCTTCGTCGCGGCCTTCACCAACAA…
gi|297746528|emb|FN398030.1|:139-657	Aeromonas bestiarum partial rpoD gene for RNA strain R77	A_bestiarum_R77	CATCGGTTCTGAACTCGGCGAAGACGATCTGGCCGACGAAGACGAAGATGAAGACGAAGATGAAGACGAAGACGGCGAAAGCTCGGACGACGATGGTGACGGTGGTCCGGATCCGGAAGTCGCTCGCGAAAAGTTTGGCGAGCTGCGTGCCCAGTATGAGGTAACGCGCCTCTCCATCCAGAAGAATGGCCGCGCGCACGAAGATACCCAGGCTGCGATTGCCCTGCTGGCCGATGTGTTCCGTCAATTCCGCCTGATGCCCAAGCAGTTCGATCGCCTGGTCAACAACATGCGCGAGATGATGGAGCGGGTCCGCGTACAGGAACGCATCATCATGAAGCTCTGCGTTGAGCAGGCCAAGATGCCGAAGAAAACCTTCGTCGCGGCCTTCACCAACAA…
gi|317423771|emb|FN649636.1|:200-718	Aeromonas bestiarum partial rpoD gene for RNA polymerase sigma factor, isolate R79	A_bestiarum_R79	CATCGGTTCTGAACTCGGCGAAGACGATCTGGCCGACGAAGATGAAGATGAAGATGAAGATGAAGATGGGGATGGTGACGACGCCGACGACGACGGTGACGGTGGTCCGGATCCGGAAGTCGCTCGCGAAAAGTTTGGCGAGCTGCGTGCCCAGTATGAGGTAACGCGCCTCTCCATTCAGAAGAATGGCCGCGCGCACGAAGATACCCAGGCTGCGATTGCCCTGCTGGCCGATGTGTTCCGTCAATTCCGCCTGATGCCCAAGCAGTTCGATCGCCTGGTCAACAACATGCGCGAGATGATGGAACGGGTCCGCGTACAGGAACGCATCATCATGAAACTCTGCGTTGAGCAGGCCAAGATGCCGAAGAAAACCTTCGTCGCGGCCTTCACCAACAA…
gi|297746536|emb|FN398034.1|:139-657	Aeromonas bestiarum partial rpoD gene for RNA strain R80	A_bestiarum_R80	CATCGGTTCTGAACTCGGCGAAGACGATCTGGCCGACGAAGATGAAGATGAAGATGAAGATGAAGATGGGGATGGTGACGACGCCGACGACGACGGTGACGGTGGTCCGGATCCGGAAGTCGCTCGCGAAAAGTTTGGCGAGCTGCGTGCCCAGTATGAGGTAACGCGCCTCTCCATTCAGAAGAATGGCCGCGCGCACGAAGATACCCAGGCTGCGATTGCCCTGCTGGCCGATGTGTTCCGTCAATTCCGCCTGATGCCCAAGCAGTTCGATCGCCTGGTCAACACCATGCGCGAGATGATGGAACGGGTCCGCGTACAGGAACGCATCATCATGAAACTCTGCGTTGAGCAGGCCAAGATGCCGAAGAAAACCTTCGTCGCGGCCTTCACCAACAA…
gi|297746532|emb|FN398032.1|:139-657	Aeromonas bestiarum partial rpoD gene for RNA strain R92	A_bestiarum_R92	CATCGGTTCTGAACTCGGCGAAGACGATCTGGCCGACGAAGACGAAGATGAAGACGAAGATGAAGACGAAGACGGCGAAAGCTCGGACGACGACGGTGACGGTGGTCCGGATCCGGAAGTCGCTCGCGAAAAGTTTGGCGAGCTGCGTGCCCAGTATGAGGTAACGCGCCTCTCCATTCAGAAGAATGGCCGCGCGCACGAAGATACCCAGGCTGCGATTGCCCTGCTGGCCGATGTGTTCCGTCAATTCCGCCTGATGCCCAAGCAGTTTGATCGCCTGACAACATGCATGCGCGAGATGATGGAGCGGGTCCGCGTACAGGAACGCATCATCATGAAACTCTGCGTTGAGCAGGCCAAGATGCCGAAGAAAACCTTCGTCGCGGCCTTCACCAACAA…
gi|288856428|emb|FM999071.1|:137-655	Aeromonas piscicola partial rpoD gene for RNA strain AH-3	A_piscicola_AH-3	CATTGGTTCTGAACTCGGTGAAGACGATCTGGCCGACGAAGACGAAGATGAAGACGAAGATGAAGACGACGACGGCGAAAGCTCGGACGACGACGGTGACGGTGGTCCAGATCCGGAAGTTGCTCGCGAGAAATTTGGCGAGCTGCGTGCCCAGTATGAAGTAACGCGCCTCTCCATCCAGAAGAATGGCCGCGCTCACGAAGATACCCAGGCTGCGATTGCCCTGCTGGCTGATGTGTTCCGTCAATTCCGCCTGATGCCCAAGCAGTTCGATCGCTTGGTCAACAACATGCGCGAGATGATGGAGCGGGTCCGCGTACAGGAACGCATCATCATGAAACTCTGCGTTGAGCAGGCCAAGATGCCGAAGAAAACCTTCGTCGCTGCCTTCACCAACAA…
gi|332272478|gb|HQ442859.1|:130-648	Aeromonas piscicola strain CECT 7443 RNA polymerase sigma-70 factor (rpoD) gene, partial cds	A_piscicola_CECT_7443	CATTGGTTCTGAACTCGGTGAAGACGATCTGGCCGACGAAGACGAAGATGAAGACGAAGATGAAGACGACGACGGCGAAAGCTCGGACGACGACGGTGACGGTGGTCCAGATCCGGAAGTTGCTCGCGAGAAATTTGGCGAGCTGCGTGCCCAGTATGAGGTAACGCGTCTCTCCATTCAGAAGAATGGCCGCGCGCATGAAGATACCCAGGCTGCGATTGCCCTGCTGGCTGATGTGTTCCGTCAATTCCGCCTGATGCCCAAGCAGTTCGATCGCTTGGTCAACAACATGCGCGAGATGATGGAGCGAGTCCGCGTACAGGAACGCATCATCATGAAACTCTGCGTTGAGCAGGCCAAGATGCCGAAGAAAACCTTCGTCGCTGCCTTCACCAACAA…
gi|257650081|emb|FM998645.1|:137-655	Aeromonas piscicola partial rpoD gene for RNA strain EO-0505	A_piscicola_EO-0505	CATTGGTTCTGAACTCGGTGAAGACGATCTGGCCGACGAAGACGAAGATGAAGACGAAGATGAAGACGACGACGGCGAAAGCTCGGACGACGACGGTGACGGTGGTCCAGATCCGGAAGTTGCTCGCGAGAAATTTGGCGAGCTGCGTGCCCAGTATGAGGTAACGCGTCTCTCCATTCAGAAGAATGGCCGCGCGCATGAAGATACCCAGGCTGCGATTGCCCTGCTGGCTGATGTGTTCCGTCAATTCCGCCTGATGCCCAAGCAGTTCGATCGCTTGGTCAACAACATGCGCGAGATGATGGAGCGAGTCCGCGTACAGGAACGCATCATCATGAAACTCTGCGTTGAGCAGGCCAAGATGCCGAAGAAAACCTTCGTCGCTGCCTTCACCAACAA…
gi|332272484|gb|HQ442862.1|:130-648	Aeromonas piscicola strain MDC 2515 RNA polymerase sigma-70 factor (rpoD) gene, partial cds	A_piscicola_MDC_2515	CATTGGTTCTGAACTCGGTGAAGACGATCTGGCCGACGAAGATGAAGATGAAGATGAAGATGAAGACGACGACGGCGAAAGCTCGGACGACGACGGTGACGGTGGTCCGGATCCGGAAGTCGCTCGCGAAAAGTTTGGCGAGCTGCGTGCCCAGTATGAGGTAACGCGCCTCTCCATTCAGAAGAATGGCCGCGCGCATGAAGATACCCAGGCTGCGATTGCCCTGCTGGCTGATGTGTTCCGTCAATTCCGCCTGATGCCCAAGCAGTTCGATCGCTTGGTCAACAACATGCGCGAGATGATGGAGCGGGTCCGCGTACAGGAACGCATCATCATGAAACTCTGCGTTGAGCAGGCCAAGATGCCGAAGAAAACCTTCGTCGCTGCCTTCACCAACAA…
gi|332272480|gb|HQ442860.1|:130-648	Aeromonas piscicola strain MDC 2516 RNA polymerase sigma-70 factor (rpoD) gene, partial cds	A_piscicola_MDC_2516	CATTGGTTCTGAACTCGGTGAAGACGATCTGGCCGACGAAGACGAAGATGAAGACGAAGATGAAGACGACGACGGCGAAAGCTCGGACGACGACGGTGACGGTGGTCCAGATCCGGAAGTTGCTCGCGAGAAATTTGGCGAGCTGCGTGCCCAGTATGAGGTAACGCGTCTCTCCATTCAGAAGAATGGCCGCGCGCATGAAGATACCCAGGCTGCGATTGCCCTGCTGGCTGATGTGTTCCGTCAATTCCGCCTGATGCCCAAGCAGTTCGATCGCTTGGTCAACAACATGCGCGAGATGATGGAGCGAGTCCGCGTACAGGAACGCATCATCATGAAACTCTGCGTTGAGCAGGCCAAGATGCCGAAGAAAACCTTCGTCGCTGCCTTCACCAACAA…
gi|332272482|gb|HQ442861.1|:130-648	Aeromonas piscicola strain MDC 2517 RNA polymerase sigma-70 factor (rpoD) gene, partial cds	A_piscicola_MDC_2517	CATTGGTTCTGAACTCGGTGAAGACGATCTGGCCGACGAAGACGAAGATGAAGACGAAGATGAAGACGACGACGGCGAAAGCTCGGACGACGACGGTGACGGTGGTCCAGATCCAGAAGTTGCTCGCGAGAAATTTGGCGAGCTGCGTGCCCAGTATGAAGTAACGCGCCTCTCCATCCAGAAGAATGGCCGCGCTCACGAAGATACCCAGGCTGCGATTGCCCTGCTGGCTGATGTGTTCCGTCAATTCCGCCTGATGCCCAAGCAGTTCGATCGCTTGGTCAACAACATGCGCGAGATGATGGAGCGGGTCCGCGTACAGGAACGCATCATCATGAAACTCTGCGTTGAGCAGGCCAAGATGCCGAAGAAAACCTTCGTCGCTGCCTTCACCAACAA…
gi|399909857|gb|JN712348.1|:219-737	Aeromonas piscicola strain R9 RNA polymerase sigma-70 factor (rpoD) gene, partial cds	A_piscicola_R9	CATTGGTTCTGAACTCGGTGAAGACGATCTGGCCGACGAAGATGAAGATGAAGATGAAGATGAAGACGACGACGGCGAAAGCTCGGACGACGACGGTGACGGTGGTCCGGATCCGGAAGTCGCTCGCGAAAAGTTTGGCGAGCTGCGTGCCCAGTATGAGGTAACGCGCCTCTCCATTCAGAAGAATGGCCGCGCGCATGAAGATACCCAGGCTGCGATTGCCCTGCTGGCTGATGTGTTCCGTCAATTCCGCCTGATGCCCAAGCAGTTCGATCGCTTGGTCAACAACATGCGCGAGATGATGGAGCGGGTCCGCGTACAGGAACGCATCATCATGAAACTCTGCGTTGAGCAGGCCAAGATGCCGAAGAAAACCTTCGTCGCTGCCTTCACCAACAA…
gi|392463817|gb|JN215538.1|:219-737	Aeromonas piscicola strain S1.2 RNA polymerase sigma-70 factor (rpoD) gene, partial cds	A_piscicola_S1.2	CATTGGTTCTGAACTCGGTGAAGACGATCTGGCCGACGAAGACGAAGATGAAGACGAAGATGAAGACGACGACGGCGAAAGCTCGGACGACGACGGTGACGGTGGTCCAGATCCGGAAGTTGCTCGCGAGAAATTTGGCGAGCTGCGTGCCCAGTATGAGGTAACGCGTCTCTCCATTCAGAAGAATGGCCGCGCGCATGAAGATACCCAGGCTGCGATTGCCCTGCTGGCTGATGTGTTCCGTCAATTCCGCCTGATGCCCAAGCAGTTCGATCGCTTGGTCAACAACATGCGCGAGATGATGGAGCGAGTCCGCGTACAGGAACGCATCATCATGAAACTCTGCGTTGAGCAGGCCAAGATGCCGAAGAAAACCTTCGTCGCTGCCTTCACCAACAA…
gi|257650083|emb|FM999068.1|:137-655	Aeromonas piscicola partial rpoD gene for RNA strain TC1	A_piscicola_TC1	CATTGGTTCTGAACTCGGTGAAGACGATCTGGCCGACGAAGATGAAGATGAAGATGAAGATGAAGACGACGACGGCGAAAGCTCGGACGACGACGGTGACGGTGGTCCGGATCCGGAAGTCGCTCGCGAAAAGTTTGGCGAGCTGCGTGCCCAGTATGAGGTAACGCGCCTCTCCATTCAGAAGAATGGCCGCGCGCATGAAGATACCCAGGCTGCGATTGCCCTGCTGGCTGATGTGTTCCGTCAATTCCGCCTGATGCCCAAGCAGTTCGATCGCTTGGTCAACAACATGCGCGAGATGATGGAGCGGGTCCGCGTACAGGAACGCATCATCATGAAACTCTGCGTTGAGCAGGCCAAGATGCCGAAGAAAACCTTCGTCGCTGCCTTCACCAACAA…
gi|23429458|gb|AY127868.1|:237-757	Aeromonas popoffii RNA polymerase sigma factor D gene, partial cds	A_popoffii_0	CATTGGTTCTGAACTCGGCGAAGCCGATCTGGCCGACGAAGATGAAGATGAAGACGAAGATGAAGACGACGACGGCGAAAGCTCGGACGACGACGGTGACGGTGGTCCGGATCCGGAAGTTGCTCGCGAGAAGTTTGGTGAGCTGCGTGCCCAGTATGAGGTAACGCGCCTTTCCATTCAGAAGAATGGCCGCGCGCACGAAGATACCCAGGCCGCGATTGCTCTGATGGCCGACGTATTCCGTCAATTCCGCCTGATGCCCAAGCAGTTCGATCGTCTGGTCAACAACATGCGTGGGATGATGGAGCGGGTCCGTGTCCAGGAACGCATCATCATGAAACTCTGCGTTGAGCAGGCCAAGATGCCGAAGAAAACCTTCGTCGCGGCCTTCACCAACAA…
gi|66474734|gb|AY987721.1|:211-731	Aeromonas popoffii strain APVM RpoD (rpoD) gene, partial cds	A_popoffii_APVM	CATTGGTTCTGAACTCGGCGAAGCCGATCTGGCCGACGAAGATGAAGATGAAGACGAAGATGAAGACGACGACGGCGAAAGCTCGGACGACGACGGTGACGGTGGTCCGGATCCGGAAGTTGCTCGCGAGAAGTTTGGTGAGCTGCGTGCCCAGTATGAGGTAACGCGCCTCTCCATTCAGAAGAATGGCCGCGCGCACGAAGATACCCAGGCCGCGATTGCTGTGCTGGCCGACGTATTCCGTCAATTCCGCCTGATGCCCAAGCAGTTCGATCGTCTGGTCAACAACATGCGTGGGATGATGGAGCGGGTCCGTGTCCAGGAACGCATCATCATGAAACTTTGCGTTGAGCAGGCCAAGATGCCGAAGAAAACCTTCGTCGCGGCCTTCACCAACAA…
gi|302147246|emb|FN773336.1|:206-726	Aeromonas popoffii partial rpoD gene for RNA strain CIP:105493	A_popoffii_CIP:105493	CATTGGTTCTGAACTCGGCGAAGCCGATCTGGCCGACGAAGATGAAGATGAAGACGAAGATGAAGACGACGACGGCGAAAGCTCGGACGACGACGGTGACGGTGGTCCGGATCCGGAAGTTGCTCGCGAGAAGTTTGGTGAGCTGCGTGCCCAGTATGAGGTAACGCGCCTCTCCATTCAGAAGAATGGCCGCGCGCACGAAGATACCCAGGCCGCGATTGCTTTGCTGGCCGACGTATTCCGTCAATTCCGCCTGATGCCCAAGCAGTTCGATCGTCTGGTCAACAACATGCGTGGGATGATGGAGCGGGTCCGTGTCCAGGAACGCATCATCATGAAACTCTGCGTTGAGCAGGCCAAGATGCCGAAGAAAACCTTCGTCGCGGCCTTCACCAACAA…
gi|669085379|gb|KJ743568.1|:55-570	Aeromonas popoffii strain ESV-354 RNA polymerase sigma-70 factor (rpoD) gene, partial cds	A_popoffii_ESV-354	CATTGGTTCTGAACTCGGCGAAGCCGATCTGGCCGACGAAGATGAAGATGAAGACGAAGATGAAGACGACGACGGCGAAAGCTCGGACGACGACGGTGACGGTGGTCCGGATCCGGAAGTTGCTCGCGAGAAGTTTGGTGAGCTGCGTGCCCAGTATGAGGTAACGCGCCTCTCCATTCAGAAGAATGGCCGCGCGCACGAAGATACCCAGGCCGCGATTGCTTTGCTGGCCGACGTATTCCGTCAATTCCGCCTGATGCCCAAGCAGTTCGATCGTCTGGTCAACAACATGCGTGGGATGATGGAGCGGGTCCGTGTTCAGGAGCGCATCATCATGAAACTCTGCGTTGAGCAGGCCAAGATGCCGAAGAAAACCTTCGTCGCGGCCTTCACCAACAA…
gi|669085353|gb|KJ743555.1|:55-570	Aeromonas popoffii strain ESV-359 RNA polymerase sigma-70 factor (rpoD) gene, partial cds	A_popoffii_ESV-359	CATTGGTTCTGAACTCGGCGAAGCCGATCTGGCCGACGAAGATGAAGATGAAGACGAAGATGAAGACGACGACGGCGAAAGCTCGGACGACGACGGTGACGGTGGTCCGGATCCGGAAGTTGCTCGCGAGAAGTTTGGTGAGCTGCGTGCCCAGTATGAGGTAACGCGCCTCTCCATTCAGAAGAATGGCCGCGCGCACGAAGATACCCAGGCCGCGATTGCTTTGCTGGCCGACGTATTCCGTCAATTCCGCCTGATGCCCAAGCAGTTCGATCGTCTGGTCAACAACATGCGTGGGATGATGGAGCGGGTCCGTGTCCAGGAACGCATCATCATGAAACTCTGCGTTGAGCAGGCCAAGATGCCGAAGAAAACCTTCGTCGCGGCCTTCACCAACAA…
gi|399909861|gb|JN712350.1|:219-739	Aeromonas popoffii strain LMG 17541 RNA polymerase sigma-70 factor (rpoD) gene, partial cds	A_popoffii_LMG_17541	CATTGGTTCTGAACTCGGCGAAGCCGATCTGGCCGACGAAGATGAAGATGAAGACGAAGATGAAGACGACGACGGCGAAAGCTCGGACGACGACGGTGACGGTGGTCCGGATCCGGAAGTTGCTCGCGAGAAGTTTGGTGAGCTGCGTGCCCAGTATGAGGTAACGCGCCTCTCCATTCAGAAGAATGGCCGCGCGCACGAAGATACCCAGGCCGCGATTGCTTTGCTGGCCGACGTATTCCGTCAATTCCGCCTGATGCCCAAGCAGTTCGATCGTCTGGTCAACAACATGCGTGGGATGATGGAGCGGGTCCGTGTCCAGGAACGCATCATCATGAAACTCTGCGTTGAGCAGGCCAAGATGCCGAAGAAAACCTTCGTCGCGGCCTTCACCAACAA…
gi|37784449|gb|AY169347.1|:209-729	Aeromonas popoffii strain LMG 17541 RNA polymerase sigma-70 factor (rpoD) gene, partial cds	A_popoffii_LMG_17541	CATTGGTTCTGAACTCGGCGAAGCCGATCTGGCCGACGAAGATGAAGATGAAGACGAAGATGAAGACGACGACGGCGAAAGCTCGGACGACGACGGTGACGGTGGTCCGGATCCGGAAGTTGCTCGCGAGAAGTTTGGTGAGCTGCGTGCCCAGTATGAGGTAACGCGCCTCTCCATTCAGAAGAATGGCCGCGCGCACGAAGATACCCAGGCCGCGATTGCTTTGCTGGCCGACGTATTCCGTCAATTCCGCCTGATGCCCAAGCAGTTCGATCGTCTGGTCAACAACATGCGTGGGATGATGGAGCGGGTCCGTGTCCAGGAACGCATCATCATGAAACTCTGCGTTGAGCAGGCCAAGATGCCGAAGAAAACCTTCGTCGCGGCCTTCACCAACAA…
gi|399909863|gb|JN712351.1|:219-739	Aeromonas popoffii strain LMG 17542 RNA polymerase sigma-70 factor (rpoD) gene, partial cds	A_popoffii_LMG_17542	CATTGGTTCTGAACTCGGCGAAGCCGATCTGGCCGACGAAGATGAAGATGAAGACGAAGATGAAGACGACGACGGCGAAAGCTCGGACGACGACGGTGACGGTGGTCCGGATCCGGAAGTTGCTCGCGAGAAGTTTGGTGAGCTGCGTGCCCAGTATGAGGTAACGCGCCTCTCCATTCAGAAGAATGGCCGCGCGCACGAAGATACCCAGGCCGCGATTGCTTTGCTGGCCGACGTATTCCGTCAATTCCGCCTGATGCCCAAGCAGTTCGATCGTCTGGTCAACAACATGCGTGGGATGATGGAGCGGGTCCGTGTTCAGGAGCGCATCATCATGAAACTCTGCGTTGAGCAGGCCAAGATGCCGAAGAAAACCTTCGTCGCGGCCTTCACCAACAA…
gi|37784489|gb|AY169367.1|:209-729	Aeromonas popoffii strain LMG 17543 RNA polymerase sigma-70 factor (rpoD) gene, partial cds	A_popoffii_LMG_17543	CATTGGTTCTGAACTCGGCGAAGCCGATCTGGCCGACGAAGATGAAGATGAAGACGAAGATGAAGACGACGACGGCGAAAGCTCGGACGACGACGGTGACGGTGGTCCGGATCCGGAAGTTGCTCGCGAGAAGTTTGGTGAGCTGCGTGCCCAGTATGAGGTAACGCGCCTCTCCATTCAGAAGAATGGCCGCGCGCACGAAGATACCCAGGCCGCGATTGCTTTGCTGGCCGACGTATTCCGTCAATTCCGCCTGATGCCCAAGCAGTTCGATCGTCTGGTCAACAACATGCGTGGGATGATGGAGCGGGTCCGTGTTCAGGAGCGCATCATCATGAAACTCTGCGTTGAGCAGGCCAAGATGCCGAAGAAAACCTTCGTCGCGGCCTTCACCAACAA…
gi|399909867|gb|JN712353.1|:219-739	Aeromonas popoffii strain LMG 17544 RNA polymerase sigma-70 factor (rpoD) gene, partial cds	A_popoffii_LMG_17544	CATTGGTTCTGAACTCGGCGAAGCCGATCTGGCCGACGAAGATGAAGATGAAGACGAAGATGAAGACGACGACGGCGAAAGCTCGGACGACGACGGTGACGGTGGTCCGGATCCGGAAGTTGCTCGCGAGAAGTTTGGTGAGCTGCGTGCCCAGTATGAGGTAACGCGCCTCTCCATTCAGAAGAATGGCCGCGCGCACGAAGATACCCAGGCCGCGATTGCTTTGCTGGCCGACGTATTCCGTCAATTCCGCCTGATGCCCAAGCAGTTCGATCGTCTGGTCAACAACATGCGTGGGATGATGGAGCGGGTCCGTGTTCAGGAGCGCATCATCATGAAACTCTGCGTTGAGCAGGCCAAGATGCCGAAGAAAACCTTCGTCGCGGCCTTCACCAACAA…
gi|37784453|gb|AY169349.1|:209-729	Aeromonas popoffii strain LMG 17544 RNA polymerase sigma-70 factor (rpoD) gene, partial cds	A_popoffii_LMG_17544	CATTGGTTCTGAACTCGGCGAAGCCGATCTGGCCGACGAAGATGAAGATGAAGACGAAGATGAAGACGACGACGGCGAAAGCTCGGACGACGACGGTGACGGTGGTCCGGATCCGGAAGTTGCTCGCGAGAAGTTTGGTGAGCTGCGTGCCCAGTATGAGGTAACGCGCCTCTCCATTCAGAAGAATGGCCGCGCGCACGAAGATACCCAGGCCGCGATTGCTTTGCTGGCCGACGTATTCCGTCAATTCCGCCTGATGCCCAAGCAGTTCGATCGTCTGGTCAACAACATGCGTGGGATGATGGAGCGGGTCCGTGTTCAGGAGCGCATCATCATGAAACTCTGCGTTGAGCAGGCCAAGATGCCGAAGAAAACCTTCGTCGCGGCCTTCACCAACAA…
gi|399909869|gb|JN712354.1|:219-739	Aeromonas popoffii strain LMG 17545 RNA polymerase sigma-70 factor (rpoD) gene, partial cds	A_popoffii_LMG_17545	CATTGGTTCTGAACTCGGCGAAGCCGACCTGGCCGACGAAGATGAAGATGAAGACGAAGATGAAGACGACGACGGCGAAAGCTCGGACGACGACGGTGACGGTGGTCCGGATCCGGAAGTTGCTCGCGAGAAGTTTGGTGAGCTGCGTGCCCAGTATGAGGTAACGCGCCTCTCCATTCAGAAGAATGGCCGCGCGCACGAAGATACCCAGGCCGCGATTGCTTTGCTGGCCGACGTATTCCGTCAATTCCGCCTGATGCCCAAGCAGTTCGATCGTCTGGTCAACAACATGCGTGGGATGATGGAGCGGGTCCGTGTTCAGGAACGCATCATCATGAAACTCTGCGTTGAGCAGGCCAAGATGCCGAAGAAAACCTTCGTCGCGGCCTTCACCAACAA…
gi|37956252|gb|AY185582.1|:209-729	Aeromonas popoffii strain LMG 17545 RNA polymerase sigma-70 factor (rpoD) gene, partial cds	A_popoffii_LMG_17545	CATTGGTTCTGAACTCGGCGAAGCCGACCTGGCCGACGAAGATGAAGATGAAGACGAAGATGAAGACGACGACGGCGAAAGCTCGGACGACGACGGTGACGGTGGTCCGGATCCGGAAGTTGCTCGCGAGAAGTTTGGTGAGCTGCGTGCCCAGTATGAGGTAACGCGCCTCTCCATTCAGAAGAATGGCCGCGCGCACGAAGATACCCAGGCCGCGATTGCTTTGCTGGCCGACGTATTCCGTCAATTCCGCCTGATGCCCAAGCAGTTCGATCGTCTGGTCAACAACATGCGTGGGATGATGGAGCGGGTCCGTGTTCAGGAACGCATCATCATGAAACTCTGCGTTGAGCAGGCCAAGATGCCGAAGAAAACCTTCGTCGCGGCCTTCACCAACAA…
gi|399909871|gb|JN712355.1|:219-739	Aeromonas popoffii strain LMG 17546 RNA polymerase sigma-70 factor (rpoD) gene, partial cds	A_popoffii_LMG_17546	CATTGGTTCTGAACTCGGCGAAGCCGATCTGGCCGACGAAGATGAAGATGAAGACGAAGATGAAGACGACGACGGCGAAAGCTCGGACGACGACGGTGACGGTGGTCCGGATCCGGAAGTTGCTCGCGAGAAGTTTGGTGAGCTGCGTGCCCAGTATGAGGTAACGCGCCTCTCCATTCAGAAGAATGGCCGCGCGCACGAAGATACCCAGGCCGCGATTGCTTTGCTGGCCGACGTATTCCGTCAATTCCGCCTGATGCCCAAGCAGTTCGATCGTCTGGTCAACAACATGCGTGGGATGATGGAGCGGGTCCGTGTCCAGGAACGCATCATCATGAAACTCTGCGTTGAGCAGGCCAAGATGCCGAAGAAAACCTTCGTCGCGGCCTTCACCAACAA…
gi|37956254|gb|AY185583.1|:209-729	Aeromonas popoffii strain LMG 17546 RNA polymerase sigma-70 factor (rpoD) gene, partial cds	A_popoffii_LMG_17546	CATTGGTTCTGAACTCGGCGAAGCCGATCTGGCCGACGAAGATGAAGATGAAGACGAAGATGAAGACGACGACGGCGAAAGCTCGGACGACGACGGTGACGGTGGTCCGGATCCGGAAGTTGCTCGCGAGAAGTTTGGTGAGCTGCGTGCCCAGTATGAGGTAACGCGCCTCTCCATTCAGAAGAATGGCCGCGCGCACGAAGATACCCAGGCCGCGATTGCTTTGCTGGCCGACGTATTCCGTCAATTCCGCCTGATGCCCAAGCAGTTCGATCGTCTGGTCAACAACATGCGTGGGATGATGGAGCGGGTCCGTGTCCAGGAACGCATCATCATGAAACTCTGCGTTGAGCAGGCCAAGATGCCGAAGAAAACCTTCGTCGCGGCCTTCACCAACAA…
gi|399909873|gb|JN712356.1|:219-739	Aeromonas popoffii strain LMG 17547 RNA polymerase sigma-70 factor (rpoD) gene, partial cds	A_popoffii_LMG_17547	CATTGGTTCTGAACTCGGCGAAGCCGATCTGGCCGACGAAGATGAAGATGAAGACGAAGATGAAGACGACGACGGCGAAAGCTCGGACGACGACGGTGACGGTGGTCCGGATCCGGAAGTTGCTCGCGAGAAGTTTGGTGAGCTGCGTGCCCAGTATGAGGTAACGCGCCTCTCCATTCAGAAGAATGGCCGCGCGCACGAAGATACCCAGGCCGCGATTGCTTTGCTGGCCGACGTATTCCGTCAATTCCGCCTGATGCCCAAGCAGTTCGATCGTCTGGTCAACAACATGCGTGGGATGATGGAGCGGGTCCGTGTCCAGGAACGCATCATCATGAAACTCTGCGTTGAGCAGGCCAAGATGCCGAAGAAAACCTTCGTCGCGGCCTTCACCAACAA…
gi|37956256|gb|AY185584.1|:209-729	Aeromonas popoffii strain LMG 17547 RNA polymerase sigma-70 factor (rpoD) gene, partial cds	A_popoffii_LMG_17547	CATTGGTTCTGAACTCGGCGAAGCCGATCTGGCCGACGAAGATGAAGATGAAGACGAAGATGAAGACGACGACGGCGAAAGCTCGGACGACGACGGTGACGGTGGTCCGGATCCGGAAGTTGCTCGCGAGAAGTTTGGTGAGCTGCGTGCCCAGTATGAGGTAACGCGCCTCTCCATTCAGAAGAATGGCCGCGCGCACGAAGATACCCAGGCCGCGATTGCTTTGCTGGCCGACGTATTCCGTCAATTCCGCCTGATGCCCAAGCAGTTCGATCGTCTGGTCAACAACATGCGTGGGATGATGGAGCGGGTCCGTGTCCAGGAACGCATCATCATGAAACTCTGCGTTGAGCAGGCCAAGATGCCGAAGAAAACCTTCGTCGCGGCCTTCACCAACAA…
gi|332272464|gb|HQ442852.1|:130-650	Aeromonas popoffii strain MDC 15 RNA polymerase sigma-70 factor (rpoD) gene, partial cds	A_popoffii_MDC_15	CATTGGTTCTGAACTCGGCGAAGCCGATCTGGCCGACGAAGATGAAGATGAAGACGAAGATGAAGACGACGACGGCGAAAGCTCGGACGACGACGGTGACGGTGGTCCGGATCCGGAAGTTGCTCGCGAGAAGTTTGGTGAGCTGCGTGCCCAGTATGAGGTAACGCGCCTCTCCATTCAGAAGAATGGCCGCGCGCACGAAGATACCCAGGCCGCGATTGCTTTGCTGGCCGACGTATTCCGTCAATTCCGCCTGATGCCCAAGCAGTTCGATCGTCTGGTCAACAACATGCGTGGGATGATGGAGCGGGTCCGTGTCCAGGAACGCATCATCATGAAACTCTGCGTTGAGCAGGCCAAGATGCCGAAGAAAACCTTCGTCGCGGCCTTCACCAACAA…
gi|332272462|gb|HQ442851.1|:130-650	Aeromonas popoffii strain MDC 23 RNA polymerase sigma-70 factor (rpoD) gene, partial cds	A_popoffii_MDC_23	CATTGGTTCTGAACTCGGCGAAGCCGACCTGGCCGACGAAGATGAAGATGAAGACGAAGATGAAGACGACGACGGCGAAAGCTCGGACGACGACGGTGACGGTGGTCCGGATCCGGAAGTTGCTCGCGAGAAGTTTGGTGAGCTGCGTGCCCAGTATGAGGTAACGCGCCTCTCCATTCAGAAGAATGGCCGCGCGCACGAAGATACCCAGGCCGCGATTGCTTTGCTGGCCGACGTATTCCGTCAATTCCGCCTGATGCCCAAGCAGTTCGATCGTCTGGTCAACAACATGCGTGGGATGATGGAGCGGGTCCGTGTTCAGGAACGCATCATCATGAAACTCTGCGTTGAGCAGGCCAAGATGCCGAAGAAAACCTTCGTCGCGGCCTTCACCAACAA…
gi|332272458|gb|HQ442849.1|:130-650	Aeromonas popoffii strain MDC 30 RNA polymerase sigma-70 factor (rpoD) gene, partial cds	A_popoffii_MDC_30	CATTGGTTCTGAACTCGGCGAAGCCGATCTGGCCGACGAAGATGAAGATGAAGACGAAGATGAAGACGACGACGGCGAAAGCTCGGACGACGACGGTGACGGTGGTCCGGATCCGGAAGTTGCTCGCGAGAAGTTTGGTGAGCTGCGTGCCCAGTATGAGGTAACGCGCCTCTCCATTCAGAAGAATGGCCGCGCGCACGAAGATACCCAGGCCGCGATTGCTTTGCTGGCCGACGTATTCCGTCAATTCCGCCTGATGCCCAAGCAGTTCGATCGTCTGGTCAACAACATGCGTGGGATGATGGAGCGGGTCCGTGTTCAGGAGCGCATCATCATGAAACTCTGCGTTGAGCAGGCCAAGATGCCGAAGAAAACCTTCGTCGCGGCCTTCACCAACAA…
gi|332272460|gb|HQ442850.1|:130-650	Aeromonas popoffii strain MDC 9 RNA polymerase sigma-70 factor (rpoD) gene, partial cds	A_popoffii_MDC_9	CATTGGTTCTGAACTCGGCGAAGCCGATCTGGCCGACGAAGATGAAGATGAAGACGAAGATGAAGACGACGACGGCGAAAGCTCGGACGACGACGGTGACGGTGGTCCGGATCCGGAAGTTGCTCGCGAGAAGTTTGGTGAGCTGCGTGCCCAGTATGAGGTAACGCGCCTCTCCATTCAGAAGAATGGCCGCGCGCACGAAGATACCCAGGCCGCGATTGCTTTGCTGGCCGACGTATTCCGTCAATTCCGCCTGATGCCCAAGCAGTTCGATCGTCTGGTCAACAACATGCGTGGGATGATGGAGCGGGTCCGTGTTCAGGAGCGCATCATCATGAAACTCTGCGTTGAGCAGGCCAAGATGCCGAAGAAAACCTTCGTCGCGGCCTTCACCAACAA…
gi|37956248|gb|AY185580.1|:209-727	Aeromonas salmonicida strain LMG 13448 RNA polymerase sigma-70 factor (rpoD) gene, partial cds	A_salmonicida_LMG_13448	CATCGGTTCTGAACTCGGCGAAGACGATCTGGCCGACGAAGACGAAGATGAAGACGAAGATGAAGACGAAGACGGCGAAAGCTCGGACGACGACGGTGACGGTGGTCCGGATCCGGAAGTCGCTCGCGAAAAGTTTGGCGAGCTTCGTGCCCAGTATGAGGTAACGCGCCTCTCCATTCAGAAGAATGGCCGCGCGCACGAAGATACCCAGGCTGCGATTGCCCTGCTGGCCGATGTGTTCCGTCAATTCCGCCTGATGCCCAAGCAGTTCGATCGCCTGGTCAACAACATGCGCGAGATGATGGAGCGGGTCCGCGTACAGGAACGCATCATCATGAAACTCTGCGTTGAGCAGGCCAAGATGCCGAAGAAAACCTTCGTCGCGGCCTTCACCAACAA…
gi|37956272|gb|AY185592.1|:209-727	Aeromonas sp. 116P RNA polymerase sigma-70 factor (rpoD) gene, partial cds	A_sp_116P	CATCGGTTCTGAACTCGGCGAAGACGATCTGGCCGACGAAGATGAAGATGAAGATGAAGATGAAGATGGGGATGGTGACGACGCCGACGACGACGGTGACGGTGGTCCGGATCCGGAAGTCGCTCGCGAAAAGTTTGGCGAGCTGCGTGCCCAGTATGAGGTAACGCGCCTCTCCATTCAGAAGAATGGCCGCGCGCACGAAGATACCCAGGCTGCGATTGCCCTGCTGGCCGATGTGTTCCGTCAATTCCGCCTGATGCCCAAGCAGTTCGATCGCCTGGTCAACAACATGCGCGAGATGATGGAACGGGTCCGCGTACAGGAACGCATCATCATGAAACTCTGCGTTGAGCAGGCCAAGATGCCGAAGAAAACCTTCGTCGCGGCCTTCACCAACAA…
gi|37956270|gb|AY185591.1|:209-727	Aeromonas sp. 117P RNA polymerase sigma-70 factor (rpoD) gene, partial cds	A_sp_117P	CATCGGTTCTGAACTCGGCGAAGACGATCTGGCCGACGAAGATGAAGATGAAGATGAAGATGAAGATGGGGATGGTGACGACGCCGACGACGACGGTGACGGTGGTCCGGATCCGGAAGTCGCTCGCGAAAAGTTTGGCGAGCTGCGTGCCCAGTATGAGGTAACGCGCCTCTCCATTCAGAAGAATGGCCGCGCGCACGAAGATACCCAGGCTGCGATTGCCCTGCTGGCCGATGTGTTCCGTCAATTCCGCCTGATGCCCAAGCAGTTCGATCGCCTGGTCAACAACATGCGCGAGATGATGGAACGGGTCCGCGTACAGGAACGCATCATCATGAAACTCTGCGTTGAGCAGGCCAAGATGCCGAAGAAAACCTTCGTCGCGGCCTTCACCAACAA…
gi|37956274|gb|AY185593.1|:209-727	Aeromonas sp. 40 RNA polymerase sigma-70 factor (rpoD) gene, partial cds	A_sp_40	CATCGGTTCTGAACTCGGCGAAGACGATCTGGCCGACGAAGATGAAGATGAAGATGAAGATGAAGATGGGGATGGTGACGACGCCGACGACGACGGTGACGGTGGTCCGGATCCGGAAGTCGCTCGCGAAAAGTTTGGCGAGCTGCGTGCCCAGTATGAGGTAACGCGCCTCTCCATTCAGAAGAATGGCCGCGCGCACGAAGATACCCAGGCTGCGATTGCCCTGCTGGCCGATGTGTTCCGTCAATTCCGCCTGATGCCCAAGCAGTTCGATCGCCTGGTCAACAACATGCGCGAGATGATGGAGCGGGTCCGCGTACAGGAACGCATCATCATGAAACTCTGCGTTGAGCAGGCCAAGATGCCGAAGAAAACCTTCGTCGCGGCCTTCACCAACAA…
gi|315001601|emb|FN645415.1|:139-657	Aeromonas sp. EO-0505 partial rpoD gene for RNA polymerase sigma factor, strain R200	A_sp_EO-0505_R200	CATTGGTTCTGAACTCGGTGAAGACGATCTGGCCGACGAAGACGAAGATGAAGATGAAGATGAAGACGACGACGGCGAAAGCTCGGACGACGACGGTGACGGTGGTCCGGATCCGGAAGTCGCTCGCGAAAAGTTTGGCGAGCTGCGTGCCCAGTATGAGGTAACGCGCCTCTCCATTCAGAAGAATGGCCGCGCGCATGAAGATACCCAGGCTGCGATTGCTCTGCTGGCTGATGTGTTCCGTCAATTCCGCCTGATGCCCAAGCAGTTCGATCGCTTGGTCAACAACATGCGCGAGATGATGGAGCGGGTCCGCGTACAGGAACGCATCATCATGAAACTCTGCGTTGAGCAGGCCAAGATGCCGAAGAAAACCTTCGTCGCAGCCTTCACCAACAA…
gi|315001605|emb|FN645417.1|:139-657	Aeromonas sp. EO-0505 partial rpoD gene for RNA polymerase sigma factor, strain R213	A_sp_EO-0505_R213	CATTGGTTCTGAACTCGGTGAAGACGATCTGGCCGACGAAGATGAAGATGAAGACGAAGATGAAGACGACGACGGCGAAAGCTCGGACGACGACGGTGACGGTGGTCCAGATCCGGAAGTTGCTCGCGAGAAATTTGGCGAGCTGCGTGCCCAGTATGAGGTAACGCGTCTCTCCATTCAGAAGAATGGCCGCGCGCATGAAGATACCCAGGCTGCGATTGCCCTGCTGGCTGATGTGTTCCGTCAATTCCGCCTGATGCCCAAGCAGTTCGATCGCTTGGTCAACAACATGCGCGAGATGATGGAGCGAGTCCGCGTACAGGAACGCATCATCATGAAACTCTGCGTTGAGCAGGCCAAGATGCCGAAGAAAACCTTCGTCGCTGCCTTCACCAACAA…
gi|315001607|emb|FN645418.1|:139-657	Aeromonas sp. EO-0505 partial rpoD gene for RNA polymerase sigma factor, strain R214	A_sp_EO-0505_R214	CATTGGTTCTGAACTCGGTGAAGACGATCTGGCCGACGAAGACGAAGATGAAGACGAAGATGAAGACGACGACGGCGAAAGCTCGGACGACGACGGTGACGGTGGTCCAGATCCGGAAGTTGCTCGCGAGAAATTTGGCGAGCTGCGTGCCCAGTATGAGGTAACGCGTCTCTCCATTCAGAAGAATGGCCGCGCGCATGAAGATACCCAGGCTGCGATTGCCCTGCTGGCTGATGTGTTCCGTCAATTCCGCCTGATGCCCAAGCAGTTCGATCGCTTGGTCAACAACATGCGCGAGATGATGGAGCGAGTCCGCGTACAGGAACGCATCATCATGAAACTCTGCGTTGAGCAGGCCAAGATGCCGAAGAAAACCTTCGTCGCTGCCTTCACCAACAA…
gi|315001603|emb|FN645416.1|:139-657	Aeromonas sp. EO-0505 partial rpoD gene for RNA polymerase sigma factor, strain R219	A_sp_EO-0505_R219	CATTGGTTCTGAACTCGGTGAAGATGATCTGGCCGACGAAGACGAAGATGAAGACGAAGATGAAGACGACGACGGCGAAAGCTCGGACGACGACGGTGACGGTGGTCCAGATCCTGAAGTTGCTCGCGAGAAATTTGGCGAGCTGCGTGCCCAGTATGAAGTAACGCGCCTCTCCATCCAGAAGAATGGCCGCGCTCACGAAGATACCCAGGCTGCGATTGCCCTGCTGGCTGATGTGTTCCGTCAATTCCGCCTGATGCCCAAGCAGTTCGATCGCTTGGTCAACAACATGCGCGAGATGATGGAGCGGGTCCGCGTACAGGAACGCATCATCATGAAACTCTGCGTTGAGCAGGCCAAGATGCCGAAGAAAACCTTCGTCGCTGCCTTCACCAACAA…
gi|37956268|gb|AY185590.1|:209-727	Aeromonas sp. LMG 13662 RNA polymerase sigma-70 factor (rpoD) gene, partial cds	A_sp_LMG_13662	CATCGGTTCTGAACTCGGCGAAGACGATCTGGCCGACGAAGATGAAGATGAAGACGAAGATGAAGACGAAGACGGCGAAAGCTCGGACGACGACGGTGACGGTGGTCCGGATCCGGAAGTCGCTCGCGAAAAGTTTGGCGAGCTGCGTGCCCAGTATGAGGTAACGCGCCTCTCCATTCAGAAGAATGGCCGCGCGCACGAAGATACCCAGGCTGCGATTGCCCTGCTGGCCGATGTGTTCCGTCAATTCCGCCTGATGCCCAAGCAGTTTGATCGCCTGGTCAACAACATGCGCGAGATGATGGAGCGGGTCCGCGTACAGGAACGCATCATCATGAAACTCTGCGTTGAGCAGGCCAAGATGCCGAAGAAAACCTTCGTCGCGGCCTTCACCAACAA…
