# Supplementary material for: Cylindrospermopsin Biodegradation Abilities of Aeromonas sp. Isolated from Rusałka Lake
Source: Toxins (Basel). 2016 Feb 25;8(3):55. doi: 10.3390/toxins8030055 (PMC4810200; doi:10.3390/toxins8030055)
Supplement: Supplementary file 1 [file toxins-08-00055-s001.zip › toxins-111673-supplementary Table S3.xlsx]

## Sheet: pH
Statistic data indicating differences in the CYN biodegradation in different pH
1 day						4 day						6 day						14 day
F =	4.80455					F =	36.1373					F =	37.2934					F =	150.938
p <	0.025					p <	0.001					p <	0.001					p <	0.001
Tukey test:
	control	pH 6.5	pH 8.0	pH 9.5			control	pH 6.5	pH 8.0	pH 9.5			control	pH 6.5	pH 8.0	pH 9.5			control	pH 6.5	pH 8.0	pH 9.5
average	3.02793	2.6519	2.71468	2.90177		average	3.00653	2.49914	2.36138	2.9375		average	2.94866	2.03277	2.23312	2.90412		average	2.98603	1.53328	1.75538	2.81035
d	2.84974	2.47371	2.5365	2.72359		d	2.88632	2.37893	2.24117	2.81729		d	2.77594	1.86004	2.0604	2.7314		d	2.85087	1.39812	1.62023	2.67519
g	3.20611	2.83008	2.89287	3.07996		g	3.12674	2.61935	2.48159	3.05771		g	3.12139	2.20549	2.40585	3.07685		g	3.12118	1.66843	1.89054	2.9455
control		+				control		+	+			control		+	+			control		+	+
pH 6.5						pH 6.5				+		pH 6.5				+		pH 6.5				+
pH 8.0						pH 8.0				+		pH 8.0				+		pH 8.0				+
pH 9.5						pH 9.5						pH 9.5						pH 9.5
"+" - indicates statistically significant differences

## Sheet: temp
Statistic data indicating differences in the CYN biodegradation in different temperatures
1 day						4 day						6 day						14 day
F =	13.4945					F =	185.538					F =	20.6964					F =	160.386
p <	0.001					p <	0.001					p <	0.001					p <	0.001
Tukey test:
	control	4 oC	20 oC	30 oC			control	4 oC	20 oC	30 oC			control	4 oC	20 oC	30 oC			control	4 oC	20 oC	30 oC
average	3.11975	2.82112	2.61833	2.56716		average	3.12289	2.83293	2.36907	2.39002		average	3.07303	2.71602	2.12456	2.04845		average	3.16314	2.71761	1.52471	1.41578
d	2.95927	2.66064	2.45785	2.40668		d	3.05983	2.76987	2.30601	2.32696		d	2.81989	2.46288	1.87142	1.79531		d	3.00175	2.55622	1.36332	1.25439
g	3.28023	2.9816	2.77881	2.72764		g	3.18595	2.89599	2.43214	2.45308		g	3.32617	2.96916	2.3777	2.30159		g	3.32453	2.879	1.6861	1.57717
control			+	+		control		+	+	+		control			+	+		control		+	+	+
4 oC						4 oC			+	+		4 oC			+	+		4 oC			+	+
20 oC						20 oC						20 oC						20 oC
30 oC						30 oC						30 oC						30 oC
"+" - indicates statistically significant differences

## Sheet: growth
Statistic data indicating differences in the growth of the R6 strain under different CYN concentrations or without CYN supplementation.
2 day						3 day						5 day						10 day
F =	0.349843					F =	10.1815					F =	44.4317					F =	94.1703
lack of differences						p <	0.001					p <	0.001					p <	0.001
Tukey test:
	control	3 ug/mL	10 ug/mL	20 ug/mL			control	3 ug/mL	10 ug/mL	20 ug/mL			control	3 ug/mL	10 ug/mL	20 ug/mL			control	3 ug/mL	10 ug/mL	20 ug/mL
average	48.1333	43.0333	58.3333	60.6667		average	8.36667	10.3667	12.6667	14.3333		average	15.6667	33.6667	37	54		average	36	62.6667	76.6667	93.3333
d	16.14	11.04	26.34	28.6733		d	6.5123	8.5123	10.8123	12.479		d	10.328	28.328	31.6613	48.6613		d	29.8664	56.533	70.533	87.1997
g	80.1267	75.0267	90.3267	92.66		g	10.221	12.221	14.521	16.1877		g	21.0053	39.0053	42.3387	59.3387		g	42.1336	68.8003	82.8003	99.467
control						control			+	+		control		+	+	+		control		+	+	+
3 ug/mL						3 ug/mL				+		3 ug/mL				+		3 ug/mL			+	+
10 ug/mL						10 ug/mL						10 ug/mL				+		10 ug/mL				+
20 ug/mL						20 ug/mL						20 ug/mL						20 ug/mL
"+" - indicates statistically significant differences
